# Supplementary material for: Pan-transcriptome reveals a large accessory genome contribution to gene expression variation in yeast
Source: Nat Genet. 2024 May 22;56(6):1278–87. doi: 10.1038/s41588-024-01769-9 (PMC11176082; doi:10.1038/s41588-024-01769-9)
Supplement: Supplementary file 3 — Supplementary Tables 1–9. [file 41588_2024_1769_MOESM3_ESM.xlsx]

## Sheet: Table S1
Standardized_name	Mapped_clean_reads	Library	Run	Isolation	Eco_Origin	Geo_Origin	Continent	Heterozygosity	HO_deletion	Mating	Ploidy	Ploidy_comments	CLADES	WINE/EUROPEAN SUBCLADES	Aneuploidy	Domestication
AAB	6,700,888	13	run10	Beer	Beer	Odessa, Ukraine	Europe	No	yes	a	1	euploid	7. Mosaic beer		No	Domesticated
AAD	5,052,044	16	run12	Moto (sake yeast starter)	Sake	Japan	Asia	No	yes	a	2	aneu;+2*8;	25. Sake		Yes	Domesticated
AAE	8,557,167	14	run11	Wine	Wine	Slovakia	Europe	No	yes	a	1	euploid	1. Wine/European	1,4	No	Domesticated
AAG	7,275,587	13	run13					No	yes	a	1	euploid	M3. Mosaic region 3		No	Unassigned
AAH	6,384,438	7	run5					No	yes	a	1	euploid			No	Unassigned
AAI	6,375,127	10	run9	Distillery	Distillery	Denmark	Europe	No	yes	a	1	euploid	1. Wine/European		No	Domesticated
AAK	7,194,503	8	run7	Film on white wine	Wine	Spain	Europe	No	yes	a	1	euploid	1. Wine/European	1,4	No	Domesticated
AAL	6,227,610	7	run5	Bakery	Bakery	France	Europe	Yes	should be	a	2	aneu;-1*6;	8. Mixed origin		Yes	Unassigned
AAM	8,935,768	1	run1	Bakery	Bakery	France	Europe	No	yes	b	1	euploid	8. Mixed origin		No	Unassigned
AAP	5,473,185	7	run5	Bakery	Bakery	Australia	Australia	Yes	should be	b	2	euploid	8. Mixed origin		No	Unassigned
AAQ	6,460,733	16	run12	Beer	Beer	USA	North America	No	yes	b	1	euploid	7. Mosaic beer		No	Domesticated
AAR	6,136,989	5	run4	Beer	Beer	Ireland	Europe	No	yes	b	1	euploid	7. Mosaic beer		No	Domesticated
AAS	6,455,577	5	run4	AIDS patient	Human, clinical	USA	North America	No	yes	b	1	euploid	M3. Mosaic region 3		No	Unassigned
AAT	5,923,833	4	run3	Peritoneal fluid	Human, clinical	USA	North America	No	yes	b	1	aneu;+1*1;	M3. Mosaic region 3		Yes	Unassigned
AAV	5,790,199	5	run4	Blood	Human, clinical	California, USA	North America	No	yes	b	1	euploid	M3. Mosaic region 3		No	Unassigned
ABA	6,370,278	12	run10	Human, clinical	Human, clinical	California, USA	North America	No	yes	b	1	euploid	M3. Mosaic region 3		No	Unassigned
ABB	8,145,774	14	run11	Blood	Human, clinical	USA	North America	No	yes	b	1	euploid	26. Asian fermentation		No	Unassigned
ABC	5,832,298	14	run11	Ascites fluid	Human, clinical	USA	North America	No	yes	b	1	euploid	M3. Mosaic region 3		No	Unassigned
ABD	7,524,523	3	run2	Paracenteis fluid	Human, clinical	California, USA	North America	No	yes	b	2	aneu;+2*16;	M3. Mosaic region 3		Yes	Unassigned
ABE	6,710,173	7	run5	Human, clinical	Human, clinical			No	yes	b	1	euploid	1. Wine/European		No	Domesticated
ABF	6,874,968	5	run4	Mouth	Human, clinical			No	yes	b	1	euploid	M3. Mosaic region 3		No	Unassigned
ABG	7,225,014	8	run7	Human, clinical	Human, clinical			No	yes	b	1	euploid	M3. Mosaic region 3		No	Unassigned
ABH	6,799,164	10	run9	Human, clinical	Human, clinical			No	yes	b	1	euploid	M3. Mosaic region 3		No	Unassigned
ABI	6,118,296	5	run4	Brochoalveolar lavage	Human, clinical	USA	North America	No	yes	b	1	euploid	M3. Mosaic region 3		No	Unassigned
ABK	7,576,620	3	run2		Human, clinical			No	yes	b	1	euploid	M3. Mosaic region 3		No	Unassigned
ABL	5,884,090	9	run8	Soil	Soil	South Africa	Africa	No	yes	b	1	euploid			No	Unassigned
ABM	4,491,192	7	run5	Alpechin (waste from olive oil production)	Industrial	Spain	Europe	No	yes	b	1	euploid	2. Alpechin		No	Unassigned
ABP	5,702,345	12	run10	Prickly pear	Fruit	Spain	Europe	No	yes	b	1	euploid	1. Wine/European		No	Domesticated
ABQ	7,040,791	5	run4	Soil	Soil	Finland	Europe	No	yes	b	1	euploid	1. Wine/European		No	Domesticated
ABR	6,943,132	5	run4	Soil	Soil	Finland	Europe	No	yes	b	1	euploid	1. Wine/European		No	Domesticated
ABS	5,526,868	7	run5	Cocoa beans	Nature			No	yes	b	1	euploid	1. Wine/European		No	Domesticated
ABT	5,657,883	8	run7	Tuber magnatum	Nature	Italy	Europe	No	yes	b	1	euploid	1. Wine/European		No	Domesticated
ABV	5,796,776	5	run4	Poluted stream	Water	Tijuca forest, Rio de Janeiro, Brazil	South America	Yes	should be	b	3	aneu;+1*1;+1*9;	8. Mixed origin		Yes	Unassigned
ACA	6,577,582	17	run13	Rotting fig	Fruit	California, USA	North America	No	yes	b	1	euploid	M3. Mosaic region 3		No	Unassigned
ACB	4,819,594	17	run13	Cheese	Dairy	France	Europe	No	yes	b	1	euploid	M3. Mosaic region 3		No	Unassigned
ACC	6,142,958	4	run3	Exudate from Quercus sp.	Tree	USA	North America	No	yes	b	1	euploid	21. Ecuadorean		No	Wild
ACD	8,015,335	17	run13	Exudate from Quercus sp.	Tree	USA	North America	No	yes	b	1	euploid	23. North American oak		No	Wild
ACF	5,643,334	1	run1	Distillery	Distillery	France	Europe	No	yes	b	1	euploid	1. Wine/European		No	Domesticated
ACG	6,220,507	8	run7	Fermenting rice beverage	Fermentation	China	Asia	No	yes	b	1	euploid	M1. Mosaic region 1		No	Unassigned
ACH	5,267,831	6	run6	Cider	Cider	Brittany, France	Europe	No	yes	b	1	euploid	M1. Mosaic region 1		No	Unassigned
ACI	9,138,921	13	run13	Coconut	Fruit	Philippines	Asia	No	yes	b	1	euploid	M3. Mosaic region 3		No	Unassigned
ACK	8,146,222	13	run13	Palm wine	Palm wine	Ivory Coast	Africa	No	yes	b	1	euploid	26. Asian fermentation		No	Unassigned
ACL	7,980,729	2	run11	Palm wine	Palm wine			No	yes	b	1	aneu;+1*12;	M3. Mosaic region 3		Yes	Unassigned
ACM	7,389,354	3	run2	Ragi fermentation	Fermentation	Indonesia	Asia	No	yes	b	1	euploid	26. Asian fermentation		No	Unassigned
ACN	6,616,926	5	run4	Red Blauer Portugieser grapes	Wine	Austria	Europe	No	yes	b	1	euploid	M3. Mosaic region 3		No	Unassigned
ACP	7,894,686	1	run1	Wine	Wine	Russia	Europe	No	yes	b	1	euploid	1. Wine/European	1,1	No	Domesticated
ACQ	4,271,445	16	run12	Wine	Wine	Russia	Europe	No	yes	b	1	euploid	18. Far East Asia		No	Wild
ACR	6,762,878	8	run7	Grapes	Wine	Netherlands	Europe	No	yes	b	1	euploid	1. Wine/European		No	Domesticated
ACS	7,880,279	3	run2	Vineyard soil	Wine	Italy	Europe	No	yes	b	1	euploid	M1. Mosaic region 1		No	Unassigned
ACT	8,293,247	1	run1	Wine	Wine	South Africa	Africa	No	yes	b	1	aneu;+1*1;	1. Wine/European		Yes	Domesticated
ACV	5,533,583	8	run7	Wine	Wine	South Africa	Africa	No	yes	b	1	aneu;+1*1;	1. Wine/European		Yes	Domesticated
CBL	1,567,894	16	run13	Chalcidoidea	Insect	Schleswig-Holstein	Europe	Yes	no		2	euploid	M3. Mosaic region 3		No	Unassigned
ADB	6,291,484	3	run2	Wine	Wine	Japan	Asia	No	yes	b	1	aneu;+1*10;	1. Wine/European		Yes	Domesticated
ADC	4,786,650	5	run4	Wine	Wine	France	Europe	No	yes	b	1	euploid	1. Wine/European		No	Domesticated
ADD	12,153,507	16	run13	Soil	Soil	Illinois, USA	North America	No	yes	b	1	euploid	1. Wine/European	1,2	No	Domesticated
ADE	5,875,512	3	run2	Raphia palm wine	Palm wine	Aba, Abia State, Nigeria	Africa	No	yes	b	1	euploid			No	Unassigned
ADF	4,279,546	8	run7	Exudate from Quercus sp.	Tree	USA	North America	No	yes	b	1	euploid	13. African palm wine		No	Domesticated
ADG	5,738,441	5	run4	Exudate from Quercus sp.	Tree	North Carolina, USA	North America	No	yes	b	1	euploid			No	Unassigned
ADI	5,122,053	10	run9	Vagina	Human, clinical	Italy	Europe	No	yes	b	1	euploid	1. Wine/European	1,2	No	Domesticated
ADL	7,653,698	8	run7	Bakery	Bakery	Netherlands	Europe	Yes	should be	a	2	aneu;+1*1;+1*6;+1*9;+1*11;	8. Mixed origin		Yes	Unassigned
ADM	6,534,118	8	run7	Bakery	Bakery	Vietnam	Asia	Yes	should be	a	2	euploid	8. Mixed origin		No	Unassigned
ADN	4,847,746	7	run5	Sake	Sake	Japan	Asia	No	yes	a	1	euploid	25. Sake		No	Domesticated
ADK	6,049,788	7	run5	Bakery	Bakery	Shanaong, China	Asia	Yes	should be	a	2	aneu;-1*9;	M3. Mosaic region 3		Yes	Unassigned
ADQ	7,436,315	8	run7	Sake (shochu)	Sake	Japan	Asia	No	yes		1	euploid	25. Sake		No	Domesticated
ADR	6,239,302	8	run7	Vineyard	Wine	Italy	Europe	No	yes	b	1	euploid	1. Wine/European		No	Domesticated
ADS	8,109,098	4	run3	Monastrel grape fermentation (red wine)	Wine	Alicante, Spain	Europe	No	yes	b	2	euploid	1. Wine/European		No	Domesticated
ADT	7,623,393	4	run3	Salmo gairdneri (rainbow trout)	Nature	Sweden, Goteborg	Europe	No	yes	b	1	euploid	M3. Mosaic region 3		No	Unassigned
ADV	6,203,769	5	run4	Palm wine	Palm wine	Nigeria	Africa	No	yes	b	1	euploid	13. African palm wine		No	Domesticated
AEA	6,422,776	11	run13	Factory producing cassava flour	Industrial	Sao Paulo, Brazil	South America	No	yes	b	1	euploid	7. Mosaic beer		No	Domesticated
AEB	3,560,927	16	run13	Brewers top yeast	Beer	Oranjeboom brewery, Rotterdam, Netherlands	Europe	Yes	should be	b	4	aneu;+1*1;+1*2;+1*15;	11. Ale beer		Yes	Domesticated
AEC	6,231,696	9	run8	Brewers yeast	Beer			Yes	should be	b	5		11. Ale beer			Domesticated
AEE	7,242,669	7	run5	Distillery	Distillery			Yes	should be	a	3	aneu;+2*1;+1*5;+1*8;+1*9;	M3. Mosaic region 3		Yes	Unassigned
AEF	4,181,317	4	run3	Sake yeast	Sake	Japan	Asia	No	yes	b	1	euploid	25. Sake		No	Domesticated
AEG	5,975,574	1	run1	Fermenting concentrated syrup (sugar cane)	Industrial	Brazil	South America	No	yes	a	1	euploid	3. Brazilian bioethanol		No	Domesticated
AEI	8,341,618	8	run7	Bakery	Bakery			No	yes	a	1	euploid	M3. Mosaic region 3		No	Unassigned
AEL	6,712,735	7	run5	Distillery	Distillery			Yes	should be	a	2	euploid	M3. Mosaic region 3		No	Unassigned
AEM	6,365,882	3	run2	Beer wort	Beer			Yes	should be	b	1	aneu;+1*11;	8. Mixed origin		Yes	Unassigned
AEN	7,192,730	7	run5	Kaffir beer	Beer	South Africa	Africa	Yes	should be	b	2	aneu;+1*1;+1*3;+1*4;	6. African beer		Yes	Domesticated
AEP	6,401,136	9	run8	Starter for sorghum brandy	Distillery			No	yes	a	2	euploid	26. Asian fermentation		No	Unassigned
AEQ	6,436,332	7	run5	Super-attenuated beer	Beer	Japan	Asia	No	yes	b	1	euploid	7. Mosaic beer		No	Domesticated
AER	4,472,067	4	run3	Blackstrap molasses	Industrial	San Jose sugar mill, Rio Piedras, Puerto Rico	South America	Yes	should be	a	1	aneu;+1*2;+1*4;+1*8;+1*9;	M2. Mosaic region 2		Yes	Unassigned
AES	6,852,562	7	run5	Red wine	Wine	Spain	Europe	No	yes	a	1	aneu;+1*2;	1. Wine/European	1,4	Yes	Domesticated
AET	6,635,346	7	run5	Wine	Wine	Spain	Europe	No	yes	a	1	euploid	1. Wine/European	1,4	No	Domesticated
AFA	7,006,621	5	run4	Brewery	Beer	UK	Europe	No	yes	a	2	aneu;-1*16;	7. Mosaic beer		Yes	Domesticated
AFB	7,069,820	14	run11	Brewery	Beer	UK	Europe	No	yes	a	1	euploid	7. Mosaic beer		No	Domesticated
AFC	8,096,256	1	run1	Salmo gairdneri (rainbow trout)	Fruit	Goteborg, Sweden	Europe	Yes	should be	b	2	aneu;+1*7;-1*14;	8. Mixed origin		Yes	Unassigned
AFD	6,883,005	5	run4	Factory producing ethanol (sugar cane syrup)	Industrial	Sao Paulo, Brazil	South America	No	yes	a	1	euploid	3. Brazilian bioethanol		No	Domesticated
AFE	6,610,974	8	run7	Seawater	Water	Sweden	Europe	Yes	should be	a	2	euploid	8. Mixed origin		No	Unassigned
AFG	6,444,801	7	run5	Bakery	Bakery			No	yes	a	1	euploid	M3. Mosaic region 3		No	Unassigned
AFH	6,697,843	8	run7	Distillery	Distillery			No	yes	a	1	euploid	26. Asian fermentation		No	Unassigned
AFI	8,052,330	9	run8	Wine	Wine	Chateau Chalon France	Europe	No	yes	a	1	euploid	1. Wine/European	1,4	No	Domesticated
AFK	6,102,268	5	run4	Palm wine	Palm wine	Pakistan	Asia	No	yes	a	2	euploid	24. Asian islands		No	Unassigned
AFM	6,810,460	14	run11	Sake yeast	Sake	Japan	Asia	No	yes	b	1	euploid	25. Sake		No	Domesticated
AFN	5,432,505	6	run6	Sake yeast	Sake	Japan	Asia	No	yes	a	1	euploid	25. Sake		No	Domesticated
AFP	6,552,724	10	run9	Brewery (Killer strain responsible for death of brewing yeast)	Beer	UK	Europe	Yes	should be	a	2	euploid	7. Mosaic beer		No	Domesticated
AFQ	6,022,102	5	run4	Fresh water	Water	Rio de Janeiro, Tijuca National Forest, Cushvara River, Brazil	South America	No	yes	a	1	euploid	M2. Mosaic region 2		No	Unassigned
AFR	7,456,558	4	run3	Factory producing ethanol (sugar cane syrup)	Industrial	Sao Paulo, Brazil	South America	No	yes	a	1	aneu;+1*1;	3. Brazilian bioethanol		Yes	Domesticated
AFS	7,080,096	12	run10	Fruit ilex	Fruit			Yes	should be	a	2	aneu;-1*2;-1*3;-1*4;-1*6;-1*9;-1*10;-1*11;-1*15;-1*16;			Yes	Unassigned
AFT	6,263,206	9	run8	Infected nail of 4 yo girl	Human, clinical	Austria	Europe	No	should be	b	4	euploid	8. Mixed origin		No	Unassigned
AFV	7,286,052	4	run3	Wine	Wine	Slovakia	Europe	No	should be	a	2	aneu;-1*5;	1. Wine/European	1,4	Yes	Domesticated
AGA	3,054,700	16	run12	Wine	Wine	Cadiz, Spain	Europe	No	yes	a	2	aneu;+2*1;+2*8;	1. Wine/European		Yes	Domesticated
AGE	6,337,741	9	run8	Bakery	Bakery			Yes	should be	a	2	aneu;-1*6;	8. Mixed origin		Yes	Unassigned
AGG	5,382,108	3	run2	Distillery	Distillery			Yes	should be		2	euploid	26. Asian fermentation		No	Unassigned
AGH	5,149,291	5	run4	Wine	Wine	Portugal	Europe	No	yes	a	1	euploid	1. Wine/European		No	Domesticated
AGI	7,860,448	2	run13	Grape must / juice	Wine	Italy	Europe	No	yes	b	2	euploid	1. Wine/European		No	Domesticated
AGK	9,096,022	1	run1	Trinidadian cane sugar	Nature	UK	Europe	No	yes	b	1	euploid	8. Mixed origin		No	Unassigned
AGL	6,512,987	7	run5	Red wine	Wine	France	Europe	No	yes	b	1	euploid	1. Wine/European		No	Domesticated
AGM	6,867,634	6	run6	Fermenting concentrated syrup (sugar cane)	Industrial	Sao Paulo, Brazil	South America	No	yes	a	1	euploid	3. Brazilian bioethanol		No	Domesticated
AGN	6,791,131	10	run9	Silvaner grapes	Wine	Germany	Europe	No	yes	a	1	euploid	M1. Mosaic region 1		No	Unassigned
AGP	8,135,883	13	run13	Juice	Fruit	Netherlands	Europe	Yes	should be	a	1	aneu;+1*1;+1*9;	M3. Mosaic region 3		Yes	Unassigned
AGR	6,177,425	5	run4	Plant	Nature			No	yes	a	1	euploid	24. Asian islands		No	Unassigned
AGS	4,076,912	11	run10	Wine	Wine	Cadiz, Spain	Europe	No	yes	a	1	euploid	1. Wine/European		No	Domesticated
AGT	5,715,417	3	run2	Spores				No	yes	a	1	euploid	M3. Mosaic region 3		No	Unassigned
AGV	9,939,231	14	run11	Grape juice	Wine	Chile	South America	No	yes	a	1	euploid	1. Wine/European		No	Domesticated
AHA	8,967,256	8	run7	Rotting banana (from Musa sapientum)	Fruit	Costa Rica	South America	No	yes	a	1	euploid	M3. Mosaic region 3		No	Unassigned
AHB	7,469,186	8	run7	Sugar cane juice	Nature			No	yes	a	1	euploid			No	Unassigned
AHC	8,120,259	14	run11	Fermenting concentrated syrup (sugar cane)	Industrial	Sao Paulo, Brazil	South America	No	yes	a	1	euploid	3. Brazilian bioethanol		No	Domesticated
AHD	9,324,607	16	run13	Wine	Wine			No	yes	a	1	aneu;+1*1;	1. Wine/European		Yes	Domesticated
AHE	6,473,181	4	run3	Wine	Wine			No	yes	b	1	aneu;+1*8;	1. Wine/European		Yes	Domesticated
AHF	6,680,451	3	run2	Tibi grains	Nature	Switzerland	Europe	No	yes	a	1	euploid	M1. Mosaic region 1		No	Unassigned
AHG	5,141,484	9	run8	Pear must	Fruit			No	yes	a	1	euploid	1. Wine/European		No	Domesticated
AHH	6,482,025	3	run2	Palm wine	Palm wine	Denmark	Europe	No	yes	a	1	euploid	24. Asian islands		No	Unassigned
AHI	3,925,692	5	run4	White wine	Wine	Spain	Europe	No	yes	a	1	aneu;+1*14;	1. Wine/European		Yes	Domesticated
AHK	8,361,608	8	run7	Grape must	Wine	South Africa	Africa	No	yes	a	1	euploid	1. Wine/European	1,4	No	Domesticated
AHL	2,003,341	16	run12	Alpechin (waste from olive oil production)	Industrial	Spain	Europe	No	yes	a	1	euploid	2. Alpechin		No	Unassigned
AHM	6,111,410	12	run10	Alpechin (waste from olive oil production)	Industrial	Spain	Europe	No	yes	a	1	euploid	2. Alpechin		No	Unassigned
AHN	6,207,728	10	run9	Grape must	Wine	South Africa	Africa	No	yes	a	1	euploid	1. Wine/European		No	Domesticated
AHP	6,986,048	8	run7	Wine	Wine	Spain	Europe	Yes	should be	a	2	euploid	1. Wine/European	1,4	No	Domesticated
AHQ	1,601,404	16	run12	Molasses	Industrial	Taiwan	Asia	No	yes	a	1	euploid	26. Asian fermentation		No	Unassigned
AHR	6,169,895	7	run5	Abscess on epididymis	Human, clinical	Romania	Europe	No	yes	a	1	euploid	1. Wine/European		No	Domesticated
AHS	7,507,476	8	run7	Wine	Wine	Ghana	Africa	No	should be	b	1	aneu;+1*9;	13. African palm wine		Yes	Domesticated
AHT	5,478,410	3	run2	Fermenting fruit	Fermentation	Indonesia	Asia	No	yes	a	1	euploid	1. Wine/European		No	Domesticated
AHV	6,597,963	14	run11	Brewery	Beer			Yes	yes	a	1	aneu;+1*1;+1*11;	8. Mixed origin		Yes	Unassigned
AIA	6,976,026	7	run5	Turbid Italian wine	Wine	Italy	Europe	No	yes	a	1	euploid	1. Wine/European	1,4	No	Domesticated
AIB	7,447,126	8	run7	Wine	Wine	Slovakia	Europe	No	yes	b	1	euploid	1. Wine/European	1,4	No	Domesticated
AIC	6,072,021	6	run6	Wine	Wine	Slovakia	Europe	No	yes	a	1	euploid	1. Wine/European	1,4	No	Domesticated
AID	5,704,191	5	run4	Human feces	Human			Yes	should be	a	2	euploid	2. Alpechin		No	Unassigned
AIE	6,209,760	7	run5	Human feces	Human	Portugal	Europe	No	yes	a	1	aneu;+1*9;	2. Alpechin		Yes	Unassigned
AIF	7,492,266	7	run5	Grape must	Wine	Italy	Europe	Yes	should be	a	2	euploid	1. Wine/European		No	Domesticated
AIG	8,117,104	1	run1	Beer	Beer			No	yes	b	1	euploid	7. Mosaic beer		No	Domesticated
AII	7,926,633	4	run3	Palm wine	Palm wine	Cameroon	Africa	Yes	no		2	aneu;+1*1;	1. Wine/European		Yes	Domesticated
AIK	8,466,788	4	run3	Palm nuts	Nature	Cameroon	Africa	Yes	no		2	euploid	1. Wine/European		No	Domesticated
AIL	7,818,454	10	run9	Clay	Nature	Cameroon	Africa	Yes	no		2	euploid	1. Wine/European		No	Domesticated
AIM	5,695,218	5	run4	Former winery surface	Wine	Umbria, Italy	Europe	Yes	no		2	euploid	1. Wine/European		No	Domesticated
AIN	6,204,969	10	run9	Cooked wine (vino cotto)	Wine	Ascoli Piceno, Italy	Europe	Yes	no		2	euploid	1. Wine/European		No	Domesticated
AIP	7,593,921	8	run7	Grape	Wine	Umbria, Italy	Europe	Yes	no		2	aneu;+1*9;	1. Wine/European	1,4	Yes	Domesticated
AIQ	7,320,879	17	run13	Spontaneous alcoholic fermentation	Fermentation	Umbria, Italy	Europe	Yes	no		2	euploid	1. Wine/European		No	Domesticated
AIR	6,375,115	10	run9	Cooked wine (vino cotto)	Wine	Ascoli Piceno, Italy	Europe	No	no		2	euploid	1. Wine/European		No	Domesticated
AIT	6,274,504	10	run9	Winery surface	Wine	Umbria, Italy	Europe	No	no		2	euploid	1. Wine/European		No	Domesticated
AKB	5,837,461	14	run11	Palm wine	Palm wine	Nigeria	Africa	Yes	no		2	euploid	13. African palm wine		No	Domesticated
AKC	7,702,405	14	run11	Palm wine	Palm wine	Nigeria	Africa	Yes	no		3	aneu;+1*14;	13. African palm wine		Yes	Domesticated
AKD	6,664,463	14	run11	Palm wine	Palm wine	Nigeria	Africa	Yes	no		3	euploid	13. African palm wine		No	Domesticated
AKE	6,550,135	6	run6	Palm wine	Palm wine	Nigeria	Africa	No	no		2	euploid	13. African palm wine		No	Domesticated
AKG	6,654,377	14	run11	Palm wine	Palm wine	Nigeria	Africa	No	no		2	euploid	13. African palm wine		No	Domesticated
AKH	4,525,728	6	run6	Palm wine	Palm wine	Nigeria	Africa	No	no		2	euploid	13. African palm wine		No	Domesticated
AKI	6,523,763	12	run10	Bili wine	Wine	West Africa	Africa	No	no		2	euploid	M3. Mosaic region 3		No	Unassigned
AKL	5,392,366	8	run7	Sake	Sake	Japan	Asia	Yes	no		2	euploid	26. Asian fermentation		No	Unassigned
AKM	10,393,240	17	run13	Nectar, Bertam palm	Tree	Malaysia	Asia	No	no		2	euploid	19. Malaysian		No	Wild
AKN	7,461,155	14	run11	Soil beneath Quercus alba	Soil	Pennsylvania, USA	North America	No	no		2	euploid	23. North American oak		No	Wild
AKP	6,893,936	10	run9	Heart of palm processing equipment	Industrial	Santo Domingo, Ecuador	South America	No	no		2	euploid	1. Wine/European		No	Domesticated
AKQ	5,636,472	5	run4	Beetle	Insect	Los Rios, Ecuador	South America	No	no		2	euploid	M3. Mosaic region 3		No	Unassigned
AKR	8,537,899	4	run3	Rotten fruit	Fruit	Guayas, Ecuador	South America	Yes	no		2	euploid	26. Asian fermentation		No	Unassigned
AKS	6,604,145	6	run6	Flower (Opuntia sp.)	Flower	Imbabura, Ecuador	South America	No	no		2	euploid	M3. Mosaic region 3		No	Unassigned
AKT	6,627,840	8	run7	Stingless bee	Insect	Pichincha, Ecuador	South America	Yes	no		2	euploid	8. Mixed origin		No	Unassigned
AKV	4,730,191	9	run8	Grass	Nature	Pichincha, Ecuador	South America	No	no		2	euploid	1. Wine/European		No	Domesticated
ALA	7,317,552	14	run11	Beetle	Insect	Pichincha, Ecuador	South America	Yes	no		2	euploid	26. Asian fermentation		No	Unassigned
ALB	6,025,627	5	run4	Orthopteran insect	Insect	Pichincha, Ecuador	South America	Yes	no		2	euploid	26. Asian fermentation		No	Unassigned
ALC	5,282,478	5	run4	Unidentified aquatic plant	Nature	Cotopaxi, Ecuador	South America	Yes	no		2	euploid	26. Asian fermentation		No	Unassigned
ALD	5,296,247	16	run12	Wax on rock surface	Nature	Bolivar, Ecuador	South America	Yes	no		2	euploid	5. French dairy		No	Domesticated
ALE	6,288,893	10	run9	Hemipteran insect	Insect	Loja, Ecuador	South America	No	no		2	euploid	1. Wine/European		No	Domesticated
ALG	5,736,466	5	run4	Cocoa fruit	Fruit	Sucumbios, Ecuador	South America	No	no		2	euploid	M3. Mosaic region 3		No	Unassigned
ALH	8,214,316	1	run1	Horse dung	Nature	Napo, Ecuador	South America	Yes	no		2	euploid	26. Asian fermentation		No	Unassigned
ALI	6,073,198	12	run10	Water in leaf with organic matter	Water	Yasuni National Park, Orellana, Ecuador	South America	Yes	no		2	euploid			No	Unassigned
ALK	6,413,311	5	run4	Tree exudate (Bursera graveolens)	Tree	Galapagos, Ecuador	South America	Yes	no		2	aneu;+1*5;	26. Asian fermentation		Yes	Unassigned
ALL	6,600,506	9	run8	River water (Danube)	Water	Bratislava, Slovakia	Europe	Yes	no		2	euploid	1. Wine/European		No	Domesticated
ALM	7,686,319	4	run3	River water (Danube)	Water	Bratislava, Slovakia	Europe	Yes	no		2	aneu;+1*9;	1. Wine/European		Yes	Domesticated
ALN	6,556,158	10	run9	River water (Morava)	Water	Bratislava, Deninska Nova Ves, Slovakia	Europe	Yes	no		2	euploid	8. Mixed origin		No	Unassigned
ALP	6,347,789	12	run10	River water Morava	Water	Bratislava, Deninska Nova Ves, Slovakia	Europe	Yes	no		2	aneu;+1*9;	8. Mixed origin		Yes	Unassigned
ALQ	7,064,478	9	run8	Leaves of Prunus domestica L., 'Stanley'	Tree	Male Zaluzie, Slovakia	Europe	No	no		2	euploid	1. Wine/European	1,1	No	Domesticated
ALR	6,425,392	7	run5	Leaves of peach tree (Prunus armeniaca)	Tree	Male levare, Slovakia	Europe	Yes	no		3	aneu;+1*9;+1*11;+1*12;	M3. Mosaic region 3		Yes	Unassigned
ALS	8,209,895	14	run11	Blossom of apple tree (Malus domestica)	Flower	Male levare, Slovakia	Europe	No	no		2	euploid	1. Wine/European	1,1	No	Domesticated
ALT	9,035,542	13	run13	Blossoms of apricot tree (Prunus armeniaca)	Flower	Male Zaluzie, Slovakia	Europe	No	no		2	euploid	1. Wine/European	1,1	No	Domesticated
ALV	6,252,533	12	run10	Fruit of plum tree (Prunus domestica L., 'Stanley')	Fruit	Male Zaluzie, Slovakia	Europe	Yes	no		3	aneu;+1*1;+1*7;+1*9;+1*11;	8. Mixed origin		Yes	Unassigned
AMA	4,464,088	10	run9	Fruit of plum tree (Prunus domestica L., 'Stanley')	Fruit	Male Zaluzie, Slovakia	Europe	Yes	no		3	euploid	1. Wine/European	1,1	No	Domesticated
AMB	6,407,080	17	run13	Chauliodes pectinicornis (male) - Corydalidae	Insect	Louisiana, USA	North America	No	no		2	euploid			No	Unassigned
AMC	5,823,477	6	run6	Chauliodes pectinicornis (female) - Corydalidae	Insect	Louisiana, USA	North America	No	no		2	euploid			No	Unassigned
AMD	6,028,373	13	run11	Fruiting body of Geastrum sp.	Fruit	Dongpu, Sinyi Township, Nantou, Taiwan	Asia	No	no		2	euploid			No	Unassigned
AMF	9,341,865	1	run1	Fruiting body of Russula sp.	Fruit	Dongpu, Sinyi Township, Nantou, Taiwan	Asia	No	no		2	euploid			No	Unassigned
AMG	6,139,096	12	run10	Leaf of Ardisia cornudentata	Tree	Tuchih, Nantou, Taiwan	Asia	Yes	no		3	euploid	8. Mixed origin		No	Unassigned
AMH	8,102,441	8	run7	Soil	Soil	Sinyi, Nantou, Taiwan	Asia	No	no		2	euploid	17. Taiwanese		No	Wild
AMI	8,528,519	2	run13	Leaf of Podocarppus macrophyllus	Tree	Yuchih, Nantou, Taiwan	Asia	Yes	no		3	aneu;+1*1;	8. Mixed origin		Yes	Unassigned
AMK	9,340,240	13	run13	Leaf of Cunninghamia lanceolata	Tree	Tuchih, Nantou, Taiwan	Asia	Yes	no		3	aneu;-1*7;	8. Mixed origin		Yes	Unassigned
AML	5,654,555	9	run8	Leaf of Acacia dealbata	Tree	Tuchih, Nantou, Taiwan	Asia	Yes	no		3	euploid	8. Mixed origin		No	Unassigned
AMM	5,657,645	9	run8	Leaf of Trema orientalis	Tree	Beinan, Taitung, Taiwan	Asia	No	no		2	euploid			No	Unassigned
AMN	6,663,103	3	run2	Leaf of Wendlandia formosana	Tree	Tuchih, Nantou, Taiwan	Asia	Yes	no		4	euploid	8. Mixed origin		No	Unassigned
AMP	6,701,725	14	run11	Fruiting body of Auricularia auricular	Fruit	Taian, Miaoli, Taiwan	Asia	Yes	no		2	euploid	M1. Mosaic region 1		No	Unassigned
AMQ	5,569,443	5	run4	Leaf of Acacia dealbata	Tree	Tuchih, Nantou, Taiwan	Asia	Yes	no		3	euploid	8. Mixed origin		No	Unassigned
AMS	6,284,686	13	run10	Probiotic	Probiotic	Austria	Europe	Yes	no		2	euploid	1. Wine/European		No	Domesticated
AMT	6,660,976	10	run9	Probiotic	Probiotic	Austria	Europe	Yes	no		2	euploid	1. Wine/European	1,3	No	Domesticated
ANA	7,626,030	8	run7	Banana wine	Wine	Burundi	Africa	Yes	no		2	aneu;+1*12;	M3. Mosaic region 3		Yes	Unassigned
ANC	4,295,523	5	run4	Flux from Quercus alba	Tree	Pennsylvania, USA	North America	No	no		2	euploid	23. North American oak		No	Wild
AND	7,334,939	14	run11	Soil beneath Quercus alba	Soil	Pennsylvania, USA	North America	No	no		2	euploid	23. North American oak		No	Wild
ANE	8,395,480	4	run3	Soil beneath Quercus velutina	Soil	Pennsylvania, USA	North America	No	no		2	euploid	23. North American oak		No	Wild
ANF	7,870,936	4	run3	Soil beneath unidentified Quercus sp.	Soil	Pennsylvania, USA	North America	No	no		2	euploid	23. North American oak		No	Wild
ANG	7,088,070	10	run9	Soil beneath Quercus velutina	Soil	Pennsylvania, USA	North America	No	no		2	euploid	23. North American oak		No	Wild
ANH	6,788,919	4	run3	Bark of q.rubra	Nature	Pennsylvania, USA	North America	No	no		2	euploid	23. North American oak		No	Wild
ANI	8,547,274	14	run11	Soil beneath(q.rubra)	Soil	Pennsylvania, USA	North America	No	no		2	euploid	23. North American oak		No	Wild
ANK	6,972,034	5	run4	Bark of q.velutina	Tree	Pennsylvania, USA	North America	No	no		2	euploid	23. North American oak		No	Wild
ANL	8,867,180	7	run5	Sorghum beer	Beer	Ghana	Africa	Yes	no		4	euploid	6. African beer		No	Domesticated
ANM	5,348,954	8	run7	Sorghum beer	Beer	Ghana	Africa	Yes	no		4	euploid	6. African beer		No	Domesticated
ANN	7,062,887	6	run6	Cocoa bean fermentation	Fermentation	Ghana	Africa	Yes	no		2	euploid	12. West African cocoa		No	Domesticated
ANP	6,163,930	12	run10	Drosophila sp. from Opuntia stricta,	Insect	Navassa Island	South America	Yes	no		2	euploid	8. Mixed origin		No	Unassigned
ANQ	8,075,340	1	run1	Wine	Wine	Valle de Ica, Peru	South America	No	no		2	euploid	1. Wine/European		No	Domesticated
ANR	5,307,259	16	run12	Sake	Sake	Japan	Asia	Yes	no		2	aneu;+1*1;	25. Sake		Yes	Domesticated
ANS	6,249,503	8	run7	Sake	Sake	Japan	Asia	Yes	no		2	euploid	25. Sake		No	Domesticated
ANT	6,852,181	9	run8	Sake	Sake	Japan	Asia	Yes	no		2	aneu;+1*1;+1*8;	25. Sake		Yes	Domesticated
ANV	8,991,266	1	run1	Sake	Sake	Japan	Asia	Yes	no		2	aneu;+1*1;+1*8;	25. Sake		Yes	Domesticated
APA	6,631,785	8	run7	Sake	Sake	Japan	Asia	Yes	no		2	euploid	25. Sake		No	Domesticated
APC	7,511,900	13	run10	Sake	Sake	Japan	Asia	Yes	no		2	euploid	25. Sake		No	Domesticated
APD	3,976,368	7	run5	Sake	Sake	Japan	Asia	Yes	no		2	aneu;+1*9;	25. Sake		Yes	Domesticated
APE	8,591,287	1	run1	Sake	Sake	Japan	Asia	Yes	no		2	aneu;+1*3;+1*11;	25. Sake		Yes	Domesticated
APF	6,216,683	7	run5	Sake	Sake	Japan	Asia	Yes	no		2	euploid	25. Sake		No	Domesticated
APG	6,472,854	5	run4	Bioethanol, Sao Joao sugar mill	Bioethanol	Araras, Sao Paulo, Brazil	South America	No	no		1	euploid	3. Brazilian bioethanol		No	Domesticated
APH	6,780,009	9	run8	Cacha�a, Muller Industrial	Distillery	Pirassununga, Sao Paulo, Brazil	South America	Yes	no		2	euploid	3. Brazilian bioethanol		No	Domesticated
API	7,802,008	17	run13	Baker's yeast	Bakery	Korea	Asia	Yes	no		2	aneu;+1*8;+1*9;	8. Mixed origin		Yes	Unassigned
APK	7,393,932	17	run13	Baker's yeast	Bakery	South Africa	Africa	Yes	no		3	euploid	8. Mixed origin		No	Unassigned
APL	6,810,633	9	run8	Baker's yeast	Bakery	Turkey	Middle East	Yes	no		2	euploid	8. Mixed origin		No	Unassigned
APM	6,724,827	10	run9	Baker's yeast	Bakery	Korea	Asia	Yes	no		2	aneu;+1*9;	8. Mixed origin		Yes	Unassigned
APN	6,253,202	7	run5	Baker's yeast	Bakery	Philippines	Asia	Yes	no		3	aneu;+1*1;	8. Mixed origin		Yes	Unassigned
APP	7,773,193	7	run5	Beer	Beer	Brazil, Rio de Janeiro	South America	Yes	no		3	aneu;+1*9;+1*10;+1*12;	7. Mosaic beer		Yes	Domesticated
APQ	6,621,888	16	run12	Palm wine, from Elaeis guineensis	Palm wine	Ivory Coast	Africa	No	no		2	euploid	13. African palm wine		No	Domesticated
APR	6,556,012	9	run8	Ginger beer, from Zingiber officinale	Beer	West Africa	Africa	No	no		2	aneu;+1*9;	13. African palm wine		Yes	Domesticated
APT	7,121,190	5	run4	Grape must	Wine	Italy	Europe	No	no		2	aneu;+1*14;	1. Wine/European		Yes	Domesticated
APV	7,493,822	8	run7	Cherry wine	Wine	Spain	Europe	No	no		2	euploid	1. Wine/European		No	Domesticated
AQA	6,383,874	7	run5	Alpechin (waste from olive oil production)	Industrial	Spain	Europe	Yes	no		2	euploid	2. Alpechin		No	Unassigned
AQB	7,355,709	9	run8	Grape must	Wine	Spain	Europe	No	no		2	euploid	1. Wine/European		No	Domesticated
AQC	6,895,513	7	run5	Fermenting Grape must	Wine	South Armenia	Europe / Middle East	Yes	no		2	euploid	1. Wine/European	1,4	No	Domesticated
AQD	7,019,206	3	run2	Alpechin (waste from olive oil production)	Industrial	Spain	Europe	Yes	no		2	aneu;+1*8;	2. Alpechin		Yes	Unassigned
AQE	5,753,824	3	run2	Wine	Wine	Spain	Europe	Yes	no		2	euploid	1. Wine/European	1,4	No	Domesticated
AQI	7,107,945	8	run7	Seawater	Water	Sweden	Europe	Yes	no		2	euploid	8. Mixed origin		No	Unassigned
AQM	5,208,058	7	run5	Stracchino cheese	Dairy	Italy	Europe	Yes	no		2	aneu;+1*9;+1*16;	5. French dairy		Yes	Domesticated
AQN	4,220,489	13	run13	Moto (sake yeast starter)	Sake	Japan	Asia	Yes	no		2	euploid	25. Sake		No	Domesticated
AQP	6,215,623	8	run7	Grape must	Wine	Spain	Europe	Yes	no		2	aneu;+1*1;+1*9;	1. Wine/European	1,4	Yes	Domesticated
AQQ	6,940,003	7	run5	Wine	Wine	Switzerland	Europe	Yes	no		2	aneu;+1*9;+1*14;	1. Wine/European		Yes	Domesticated
AQR	8,551,963	1	run1	Wine	Wine	Germany	Europe	Yes	no		2	aneu;+1*11;+1*14;	1. Wine/European		Yes	Domesticated
AQS	5,087,517	7	run5	Arak Distillery	Distillery	Indonesia	Asia	Yes	no		2	aneu;+1*1;	26. Asian fermentation		Yes	Unassigned
AQT	6,370,290	14	run11	Beer	Beer	Belgium	Europe	Yes	no		3	aneu;+1*6;	11. Ale beer		Yes	Domesticated
ARA	5,596,704	12	run10	Distillery	Distillery			Yes	no		4	aneu;+1*1;+1*8;+1*15;	M3. Mosaic region 3		Yes	Unassigned
ARB	7,524,312	9	run8	Bakery	Bakery			Yes	no		4	aneu;+1*8;-1*10;	M3. Mosaic region 3		Yes	Unassigned
ARC	5,118,172	16	run12	Wine	Wine	Germany	Europe	Yes	no		2	aneu;+1*14;	1. Wine/European		Yes	Domesticated
ARG	8,875,236	1	run1	Exudate of Arenga sp.	Tree	Celebes, Sulavesi, Indonesia	Asia	No	no		2	euploid	24. Asian islands		No	Unassigned
ARH	7,116,263	8	run7	Fermenting cacao	Fermentation	Java, Indonesia	Asia	Yes	no		2	aneu;+1*1;	24. Asian islands		Yes	Unassigned
ARI	8,318,335	17	run13	Fermenting cacao	Fermentation	Java, Indonesia	Asia	Yes	no		2	aneu;+2*1;+1*2;	24. Asian islands		Yes	Unassigned
ARK	6,980,455	9	run8	Must of Blanchard pears	Fruit			Yes	no		2	aneu;+1*8;+1*13;	1. Wine/European		Yes	Domesticated
ARL	5,799,807	4	run3	Lychee flower	Flower	China	Asia	Yes	no		2	aneu;+1*1;	1. Wine/European		Yes	Domesticated
ARM	6,533,852	12	run10	Fruit of Eryobotrya japonica	Fruit	Japan	Asia	Yes	no		2	euploid	25. Sake		No	Domesticated
ARP	6,934,473	3	run2	Japanese wine	Wine	Japan	Asia	Yes	no		2	aneu;+1*4;+1*11;+1*15;	25. Sake		Yes	Domesticated
ARQ	8,023,747	8	run7	Wine	Wine	Belgium	Europe	No	no		2	euploid	1. Wine/European		No	Domesticated
ARR	6,467,835	12	run10	Butter milk	Dairy	Delft, Netherlands	Europe	Yes	no		2	aneu;+1*1;+1*3;	5. French dairy		Yes	Domesticated
ARS	6,474,833	7	run5	Japanese kefyr grains	Nature			Yes	no		2	aneu;+1*1;	5. French dairy		Yes	Domesticated
ART	6,816,299	12	run10	Wine	Wine	Slovakia	Europe	Yes	no		2	euploid	1. Wine/European	1,4	No	Domesticated
ARV	2,985,112	10	run9	Distillery	Distillery	Denmark	Europe	No	no		2	aneu;+1*1;	1. Wine/European		Yes	Domesticated
ASA	4,601,801	16	run12	Film on white wine	Wine	Spain	Europe	Yes	no		3	aneu;+1*9;	1. Wine/European	1,4	Yes	Domesticated
ASB	9,372,085	14	run11	Sputum	Human, clinical			Yes	no		2	euploid	7. Mosaic beer		No	Domesticated
ASC	6,318,896	7	run5	Kaffir beer	Beer	South Africa	Africa	Yes	no		3	aneu;+1*1;	6. African beer		Yes	Domesticated
ASE	5,065,454	10	run9	Grapes	Wine	Former Czechoslovakia	Europe	Yes	no		2	euploid	1. Wine/European		No	Domesticated
ASG	6,791,061	10	run9	Tubercular lung	Human, clinical	Italy	Europe	No	no		2	aneu;+2*2;+1*3;+1*8;+1*10;	1. Wine/European		Yes	Domesticated
ASH	6,720,259	9	run8	Beer holland	Beer	Netherlands	Europe	Yes	no		4	aneu;-1*1;-1*5;-1*7;-1*8;+1*9;-1*14;+1*16;	11. Ale beer		Yes	Domesticated
ASL	7,060,328	3	run2	Bakery levain	Bakery	Anatolia, Turkey	Middle East	Yes	no		2	aneu;+1*2;+1*9;	8. Mixed origin		Yes	Unassigned
ASM	6,452,138	5	run4	Sugar cane (plant)	Nature	Vietnam	Asia	Yes	no		3	aneu;+1*1;+1*6;+1*9;+1*16;			Yes	Unassigned
ASN	7,769,702	16	run12	Dairy cheese (camembert)	Dairy	Normandy, France	Europe	Yes	no		2	euploid	5. French dairy		No	Domesticated
ASP	4,992,174	5	run4			France	Europe	Yes	no		2	euploid	8. Mixed origin		No	Unassigned
ASR	6,223,674	12	run10	Vineyard	Wine	Italy	Europe	Yes	no		2	euploid	1. Wine/European		No	Domesticated
ASS	7,091,175	14	run11	Vineyard	Wine	Italy	Europe	No	no		2	euploid	1. Wine/European		No	Domesticated
AST	7,543,997	9	run8	Vineyard	Wine	Italy	Europe	Yes	no		2	euploid	M1. Mosaic region 1		No	Unassigned
ASV	6,797,821	5	run4	Vineyard	Wine	Italy	Europe	Yes	no		2	aneu;+1*9;	M1. Mosaic region 1		Yes	Unassigned
ATA	5,063,058	5	run4	Vineyard	Wine	France	Europe	No	no		2	euploid	1. Wine/European		No	Domesticated
ATB	5,833,510	8	run7	Mushroom	Nature			Yes	no		3	euploid	M3. Mosaic region 3		No	Unassigned
ATC	7,771,567	13	run12	Clinical	Human, clinical			Yes	no		2	aneu;+1*11;	M3. Mosaic region 3		Yes	Unassigned
ATD	5,975,043	5	run4	Clinical	Human, clinical			No	no		2	euploid	M3. Mosaic region 3		No	Unassigned
ATE	6,894,025	14	run11	Seg. Y55		France	Europe	No	no		2	euploid	M3. Mosaic region 3		No	Unassigned
ATH	8,256,570	1	run1	Vineyard	Wine	Germany	Europe	Yes	no		2	euploid	1. Wine/European		No	Domesticated
ATM	5,517,988	7	run5	Wine	Wine	California, USA	North America	No	no		2	euploid	1. Wine/European		No	Domesticated
ATN	5,131,269	16	run12	Fruit	Fruit	Indonesia	Asia	No	no		2	euploid	1. Wine/European		No	Domesticated
ATP	6,698,332	16	run12	Bili wine	Palm wine	West Africa	Africa	No	no		2	euploid	13. African palm wine		No	Domesticated
ATQ	6,692,588	8	run7	Alpechin (waste from olive oil production)	Industrial	Spain	Europe	No	no		2	aneu;+2*9;+1*11;	2. Alpechin		Yes	Unassigned
ATR	6,820,306	3	run2	Fruit	Fruit	Spain	Europe	Yes	no		2	euploid	8. Mixed origin		No	Unassigned
ATS	5,859,091	8	run7	Flower	Flower	Spain	Europe	Yes	no		2	euploid	8. Mixed origin		No	Unassigned
ATV	5,547,836	5	run4	Beer	Beer	UK	Europe	Yes	no		4	euploid	11. Ale beer		No	Domesticated
AVB	5,116,833	3	run2	Tanning liquor	Industrial	Spain	Europe	No	no		1	euploid	2. Alpechin		No	Unassigned
AVC	6,508,727	10	run9	Sake	Sake	Japan	Asia	Yes	no		2	aneu;-1*1;+1*9;+1*15;	25. Sake		Yes	Domesticated
AVD	7,657,669	1	run1	Sake	Sake	Japan	Asia	Yes	no		2	aneu;+1*3;+1*11;	25. Sake		Yes	Domesticated
AVH	7,504,919	4	run3	Wine	Wine	Hungary	Europe	No	no		2	aneu;+1*2;+1*6;+1*7;+1*10;+1*13;+1*15;+1*16;	1. Wine/European		Yes	Domesticated
AVI	6,589,620	5	run4	Soil beneath Quercus rubra	Soil	Pennsylvanian	North America	No	no		2	euploid	23. North American oak		No	Wild
AVK	6,131,966	16	run12	Wine	Wine	Valle de Ica, Peru	South America	No	no		2	euploid	1. Wine/European		No	Domesticated
AVL	6,979,783	10	run9	Sake	Sake	Japan	Asia	Yes	no		2	aneu;+1*3;	25. Sake		Yes	Domesticated
AVM	3,811,322	7	run5	Sake	Sake	Japan	Asia	Yes	no		2	aneu;+1*3;+1*11;	25. Sake		Yes	Domesticated
AVN	1,738,203	16	run12	Pearl millet beer	Beer	Abengourou, Ivory Coast	Africa	Yes	no		4	euploid	6. African beer		No	Domesticated
AVP	8,370,508	14	run11	Pearl millet beer	Beer	Abengourou, Ivory Coast	Africa	Yes	no		5	aneu;-1*14;	6. African beer		Yes	Domesticated
AVQ	5,599,798	10	run9	Pearl millet beer	Beer	Abengourou, Ivory Coast	Africa	Yes	no		5	aneu;+1*4;	6. African beer		Yes	Domesticated
AVS	7,994,827	7	run5	Pearl millet beer	Beer	Abengourou, Ivory Coast	Africa	Yes	no		5	aneu;+1*12;+1*13;	6. African beer		Yes	Domesticated
AVT	7,475,429	10	run9	Pearl millet beer	Beer	Abengourou, Ivory Coast	Africa	Yes	no		5	aneu;+1*2;+1*5;	6. African beer		Yes	Domesticated
AVV	7,262,152	14	run11	Palm wine	Palm wine	Yoboki, Djibouti	Africa	Yes	no		3	euploid	13. African palm wine		No	Domesticated
BAA	6,965,402	7	run5	Palm wine	Palm wine	Yoboki, Djibouti	Africa	Yes	no		3	euploid	13. African palm wine		No	Domesticated
BAB	6,391,385	9	run8	Palm wine	Palm wine	Yoboki, Djibouti	Africa	Yes	no		3	euploid	13. African palm wine		No	Domesticated
BAC	10,354,056	1	run1	Palm wine	Palm wine	Yoboki, Djibouti	Africa	Yes	no		3	euploid	13. African palm wine		No	Domesticated
BAD	6,596,837	9	run8	Palm wine	Palm wine	Yoboki, Djibouti	Africa	Yes	no		3	euploid	13. African palm wine		No	Domesticated
BAE	6,066,805	12	run10	Palm wine	Palm wine	Yoboki, Djibouti	Africa	Yes	no		3	euploid	13. African palm wine		No	Domesticated
BAF	7,120,560	10	run9	Palm wine	Palm wine	Yoboki, Djibouti	Africa	Yes	no		2	euploid	13. African palm wine		No	Domesticated
BAG	8,910,218	1	run1	Bark from tree in Fagaceae family	Tree	Qinling Mountain, Shaanxi province, China	Asia	No	no		2	euploid	15. CHNII		No	Wild
BAH	5,534,440	12	run10	Bark from Carya sp.	Tree	Qinling Mountain, Shaanxi province, China	Asia	No	no		2	euploid	15. CHNII		No	Wild
BAI	6,086,415	5	run4	Persimmon	Fruit	Changping, Beijing, China	Asia	No	no		2	euploid	18. Far East Asia		No	Wild
BAK	6,867,047	5	run4	Bark from Quercus wutaishanica	Tree	Dongling Mountain, Beijing, China	Asia	No	no		2	euploid	18. Far East Asia		No	Wild
BAL	7,093,409	8	run7	Rotten wood	Nature	Bawangling Mountain, Hainan province, China	Asia	No	no		2	euploid	16. CHNI		No	Wild
BAM	6,181,423	5	run4	Rotten wood	Nature	Wuzhi Mountain, Hainan province, China	Asia	No	no		2	euploid	14. CHNIII		No	Wild
BAN	5,937,430	3	run2	Rotten wood	Nature	Wuzhi Mountain, Hainan province, China	Asia	No	no		2	euploid	20. CHN V		No	Wild
BAP	7,006,103	5	run4	Soil	Soil	Wuzhi Mountain, Hainan province, China	Asia	No	no		2	euploid	20. CHN V		No	Wild
BAQ	7,048,051	8	run7	Bark from tree in Fagaceae family	Tree	Wuzhi Mountain, Hainan province, China	Asia	No	no		2	euploid	14. CHNIII		No	Wild
BAR	2,505,835	16	run12	Bark from Quercus sp. (Oak 1), next to vineyard	Tree	Montalcino in Italy	Europe	No	no		2	euploid	1. Wine/European		No	Domesticated
BAS	10,857,334	16	run13	Soil beneath grape vine	Soil	Montalcino in Italy	Europe	No	no		2	euploid	1. Wine/European		No	Domesticated
BAT	5,350,345	16	run12	Soil by trunk of Quercus sp. (Oak 1), next to vineyard	Soil	Montalcino in Italy	Europe	No	no		2	euploid	1. Wine/European		No	Domesticated
BAV	6,366,465	8	run7	Bark of grape vine	Wine	Montalcino in Italy	Europe	No	no		2	euploid	1. Wine/European		No	Domesticated
BBA	7,343,651	5	run4	Litter by trunk of Quercus sp. (Oak 4), next to vineyard	Soil	Montalcino in Italy	Europe	No	no		2	euploid	1. Wine/European		No	Domesticated
BBB	6,849,586	10	run9	Soil by trunk of Quercus sp. (Oak K), next to vineyard	Soil	Montalcino in Italy	Europe	No	no		2	euploid	1. Wine/European		No	Domesticated
BBC	6,230,308	8	run7	Fruitbody of mushroom Xerocomus badius (Fr.) Gilb.	Fruit	Laksarska Nova Ves, Slovakia	Europe	Yes	no		3	aneu;+1*7;	8. Mixed origin		Yes	Unassigned
BBD	7,114,100	1	run1	Fish pond water	Water	Jakubov, Slovakia	Europe	Yes	no		2	aneu;+1*8;	8. Mixed origin		Yes	Unassigned
BBE	4,967,111	10	run9	Sediment of fresh water lake	Water	Jakubov, Slovakia	Europe	Yes	no		2	aneu;+1*8;	8. Mixed origin		Yes	Unassigned
BBF	6,588,467	17	run13	River water (Danube)	Water	Bratislava, Slovakia	Europe	Yes	no		2	euploid	8. Mixed origin		No	Unassigned
BBG	5,962,559	14	run11	River water (Morava)	Water	Devinska Nova Ves, Slovakia	Europe	Yes	no		4	aneu;-1*1;-1*6;-1*8;-1*10;-1*14;-1*16;	11. Ale beer		Yes	Domesticated
BBH	7,569,094	17	run13	Blossoms of pear tree (Pyrus communis)	Flower	Male Levare, Slovakia	Europe	No	no		2	euploid	1. Wine/European	1,1	No	Domesticated
BBI	4,741,695	10	run9	Blossoms of plum tree (Prunus domestica L., 'Stanley')	Flower	Male Levare, Slovakia	Europe	No	no		2	euploid	1. Wine/European	1,1	No	Domesticated
BBL	5,510,267	5	run4	Beetle Mimela aurata (Coleoptera, Rutelinae)	Insect	Platanus orientalis forest, in Belasista Mountain, near Kamena Village in Bulgaria	Europe	No	no		2	aneu;+1*5;+1*8;+1*9;+1*12;+1*14;	M3. Mosaic region 3		Yes	Unassigned
BBM	5,950,153	3	run2	Raicilla (Mexican distilled spirit)	Distillery	Jalisco, Mexico	South America	No	no		2	euploid			No	Unassigned
BBP	6,517,377	3	run2	Flower of Centaurea alba	Flower	Spain	Europe	Yes	no		2	euploid	8. Mixed origin		No	Unassigned
BBQ	5,893,288	3	run2	Forest soil, 30C	Soil	Hungary	Europe	No	no		2	euploid	4. Mediterranean oak		No	Wild
BBR	6,966,549	5	run4	Quercus faginea, 30C	Tree	Castellon, Spain	Europe	No	no		2	euploid			No	Unassigned
BBS	6,125,013	16	run12	Forest soil, 30C	Soil	Hungary	Europe	No	no		2	euploid	4. Mediterranean oak		No	Wild
BBT	6,627,656	1	run1	Grapes, Picudo variety	Wine	Valdevimbre, Spain	Europe	Yes	no		3	euploid	M3. Mosaic region 3		No	Unassigned
BBV	5,858,754	16	run12	Grapes, Verdosilla variety	Wine	Tuejar, Spain	Europe	Yes	no		2	aneu;+1*3;	1. Wine/European		Yes	Domesticated
BCA	6,640,730	16	run12	Human feces	Human, clinical	Hospital Vall d'Hebron, Barcelona, Spain	Europe	Yes	no		2	euploid	1. Wine/European	1,3	No	Domesticated
BCB	7,561,101	14	run11	Human feces	Human	French Guiana	South America	Yes	no		2	euploid	10. French Guiana human		No	Unassigned
BCC	6,143,987	8	run7	Human feces	Human	French Guiana	South America	Yes	no		2	euploid	10. French Guiana human		No	Unassigned
BCD	7,919,896	13	run13	Human feces	Human	French Guiana	South America	Yes	no		2	euploid	10. French Guiana human		No	Unassigned
BCE	6,659,258	3	run2	Human feces	Human	French Guiana	South America	Yes	no		2	euploid	10. French Guiana human		No	Unassigned
BCF	5,938,946	3	run2	Human feces	Human	French Guiana	South America	Yes	no		2	euploid	10. French Guiana human		No	Unassigned
BCG	6,685,491	8	run7	Human feces	Human	French Guiana	South America	Yes	no		2	euploid	10. French Guiana human		No	Unassigned
BCH	5,229,297	7	run5	Human feces	Human	French Guiana	South America	Yes	no		2	euploid	10. French Guiana human		No	Unassigned
BCK	9,029,069	4	run3	Human feces	Human	French Guiana	South America	Yes	no		2	euploid	10. French Guiana human		No	Unassigned
BCM	5,195,053	7	run5	Human feces	Human	French Guiana	South America	Yes	no		2	euploid	10. French Guiana human		No	Unassigned
BCN	6,703,148	4	run3	Human feces	Human	French Guiana	South America	No	no		1	euploid	10. French Guiana human		No	Unassigned
BCP	7,239,008	8	run7	Human feces	Human	French Guiana	South America	Yes	no		2	euploid	10. French Guiana human		No	Unassigned
BCQ	6,229,803	8	run7	Human	Human	French Guiana	South America	Yes	no		2	euploid	10. French Guiana human		No	Unassigned
BCR	8,579,124	17	run13	Evolution canyon	Nature	Israel	Middle East	Yes	no		4	aneu;+1*8;	8. Mixed origin		Yes	Unassigned
BCS	6,564,916	16	run12	Evolution canyon	Nature	Israel	Middle East	Yes	no		2	euploid	8. Mixed origin		No	Unassigned
BCT	5,061,268	12	run10	Evolution canyon	Nature	Israel	Middle East	Yes	no		2	euploid	8. Mixed origin		No	Unassigned
BCV	6,532,778	7	run5	Evolution canyon	Nature	Israel	Middle East	Yes	no		2	euploid	M2. Mosaic region 2		No	Unassigned
BDA	8,322,975	1	run1	Evolution canyon	Nature	Israel	Middle East	Yes	no		2	aneu;+1*1;	M2. Mosaic region 2		Yes	Unassigned
BDB	6,252,097	13	run10	Evolution canyon	Nature	Israel	Middle East	Yes	no		2	euploid	M2. Mosaic region 2		No	Unassigned
BDC	5,678,210	9	run8	Evolution canyon	Nature	Israel	Middle East	Yes	no		2	aneu;+1*1;	M3. Mosaic region 3		Yes	Unassigned
BDD	6,712,111	13	run11	Evolution canyon	Nature	Israel	Middle East	Yes	no		2	euploid	M2. Mosaic region 2		No	Unassigned
BDE	4,037,151	7	run5	Evolution canyon	Nature	Israel	Middle East	Yes	no		3	aneu;-1*3;	M2. Mosaic region 2		Yes	Unassigned
BDF	6,717,483	1	run1	Evolution canyon	Nature	Israel	Middle East	Yes	no		2	aneu;+1*1;	M3. Mosaic region 3		Yes	Unassigned
BDG	8,873,105	1	run1	Evolution canyon	Nature	Israel	Middle East	Yes	no		2	aneu;+1*1;	M3. Mosaic region 3		Yes	Unassigned
BDH	6,530,766	10	run9	Evolution canyon	Nature	Israel	Middle East	Yes	no		2	euploid	M2. Mosaic region 2		No	Unassigned
BDI	6,356,294	7	run5	Evolution canyon	Nature	Israel	Middle East	Yes	no		2	aneu;+1*1;	M2. Mosaic region 2		Yes	Unassigned
BDK	7,200,237	10	run9	Evolution canyon	Nature	Israel	Middle East	No	no		2	aneu;+1*1;	M2. Mosaic region 2		Yes	Unassigned
BDL	6,364,663	8	run7	Beer	Beer	Equador	South America	Yes	no		2	euploid	8. Mixed origin		No	Unassigned
BDM	6,547,414	9	run8	Plant material	Nature	Majunga, Madagascar	Africa	Yes	no		2	euploid	M3. Mosaic region 3		No	Unassigned
BDN	7,494,073	8	run7	Plant material	Nature	Majunga, Madagascar	Africa	Yes	no		2	euploid	6. African beer		No	Domesticated
BDP	6,914,053	7	run5	Human feces	Human	French Guiana	South America	Yes	no		2	euploid	10. French Guiana human		No	Unassigned
BDQ	7,818,190	1	run1	Human feces	Human	French Guiana	South America	Yes	no		2	euploid	10. French Guiana human		No	Unassigned
BDR	6,045,122	3	run2	Human feces	Human	French Guiana	South America	Yes	no		2	euploid	10. French Guiana human		No	Unassigned
BDS	8,298,213	14	run11	Human feces	Human	French Guiana	South America	Yes	no		2	euploid	10. French Guiana human		No	Unassigned
BDT	7,002,364	7	run5	Human feces	Human	French Guiana	South America	Yes	no		2	euploid	10. French Guiana human		No	Unassigned
BDV	6,001,149	8	run7	Human feces	Human	French Guiana	South America	Yes	no		2	euploid	10. French Guiana human		No	Unassigned
BEA	6,589,645	13	run10	Human feces	Human	French Guiana	South America	Yes	no		2	euploid	10. French Guiana human		No	Unassigned
BEB	6,145,270	10	run9	Human feces	Human	French Guiana	South America	Yes	no		2	euploid	10. French Guiana human		No	Unassigned
BEC	6,289,207	14	run11	Human feces	Human	French Guiana	South America	Yes	no		2	aneu;+1*12;	10. French Guiana human		Yes	Unassigned
BED	6,060,444	3	run2	Human feces	Human	French Guiana	South America	Yes	no		2	euploid	10. French Guiana human		No	Unassigned
BEE	4,145,375	6	run6	Human feces	Human	French Guiana	South America	Yes	no		2	euploid	10. French Guiana human		No	Unassigned
BEF	6,248,840	7	run5	Fermenting rice	Fermentation	China	Asia	Yes	no		2	euploid	26. Asian fermentation		No	Unassigned
BEG	7,141,231	7	run5	High sugar foodstuff, Food	Industrial	Japan	Asia	No	no		2	aneu;+1*16;			Yes	Unassigned
BEH	6,287,922	5	run4	Fermenting rice (lao chao), Fermented beverage	Fermentation	Taiwan	Asia	No	no		2	euploid	26. Asian fermentation		No	Unassigned
BEI	6,119,197	7	run5	Bili Bili beer, brewery	Beer	Chad	Africa	Yes	no		3	euploid	6. African beer		No	Domesticated
BEK	5,468,166	5	run4	Beer leaven for Bili Bili beer, brewery	Beer	Chad	Africa	Yes	no		4	euploid	6. African beer		No	Domesticated
BEM	4,778,503	16	run12	Beer leaven for Bili Bili beer, brewery	Beer	Chad	Africa	Yes	no		4	euploid	6. African beer		No	Domesticated
BEN	6,668,858	7	run5	Beer leaven for Bili Bili beer, brewery	Beer	Chad	Africa	Yes	no		3	euploid	6. African beer		No	Domesticated
BEP	6,239,452	16	run12	Homemade apple vingar		Ljubljana, Slovenia	Europe	Yes	no		2	euploid	1. Wine/European	1,1	No	Domesticated
BEQ	6,624,357	10	run9	Dry wine-berry selection	Wine	Ljubljana, Slovenia	Europe	Yes	no		2	euploid	1. Wine/European		No	Domesticated
BER	8,539,239	13	run13	Straw broom sink cleaning after grape pressing	Wine	Slovenia	Europe	Yes	no		2	euploid	1. Wine/European		No	Domesticated
BES	7,764,092	14	run11	Grapes	Wine	Slovenia	Europe	Yes	no		2	euploid	1. Wine/European		No	Domesticated
BET	9,349,013	1	run1	Seawater in harbour	Water	Koper, Slovenia	Europe	No	no		2	euploid	1. Wine/European		No	Domesticated
BEV	4,028,936	16	run12	Seawater in harbour	Water	Koper, Slovenia	Europe	No	no		2	euploid	1. Wine/European		No	Domesticated
BFA	5,502,168	5	run4	Soil below rotten apple	Soil	Slovenia	Europe	No	no		2	euploid			No	Unassigned
BFB	5,905,880	10	run9	Plum	Nature	Slovenia	Europe	Yes	no		2	euploid	1. Wine/European	1,1	No	Domesticated
BFC	4,850,882	9	run8	Kefyr	Fermentation	Slovenia	Europe	No	no		2	euploid	1. Wine/European		No	Domesticated
BFD	11,194,518	17	run13	Mashed pears	Fruit	Slovenia	Europe	No	no		2	euploid	1. Wine/European	1,1	No	Domesticated
BFE	6,122,909	12	run10	Spoiled gooseberry juice	Industrial			Yes	no		4	aneu;-1*14;	8. Mixed origin		Yes	Unassigned
BFG	6,064,375	7	run5	Rotten wood	Nature			Yes	no		4	euploid	8. Mixed origin		No	Unassigned
BFH	5,245,092	9	run8	Homemade cheese	Dairy	Slovenia	Europe	Yes	no		2	euploid	5. French dairy		No	Domesticated
BFK	6,625,587	4	run3	Quercus cerris	Tree	Slovenia	Europe	No	no		2	euploid	1. Wine/European		No	Domesticated
BFL	6,735,622	10	run9	Quercus petrea	Tree	Slovenia	Europe	No	no		2	euploid			No	Unassigned
BFM	6,161,546	7	run5	Petrol station, oil contaminated asphalt	Industrial	Slovenia	Europe	Yes	no		4	aneu;-1*13;-1*16;	8. Mixed origin		Yes	Unassigned
BFN	6,117,668	9	run8	Quercus robur	Tree	Serbia	Europe	Yes	no		2	aneu;+1*10;	5. French dairy		Yes	Domesticated
BFP	6,373,314	1	run1	Quercus sp.	Tree	Montenegro	Europe	No	no		2	euploid	4. Mediterranean oak		No	Wild
BFQ	6,868,821	10	run9	Cider brewery, industrial raw juice	Cider	Brittany, France	Europe	No	no		2	euploid	1. Wine/European		No	Domesticated
BFR	7,770,417	14	run11	Cider brewery, industrial raw juice	Cider	Brittany, France	Europe	No	no		2	euploid	1. Wine/European		No	Domesticated
BFS	6,563,120	13	run10	Dairy, cheese (camembert)	Dairy	Normandy, France	Europe	Yes	no		2	euploid	5. French dairy		No	Domesticated
BFV	6,107,009	12	run10	Dairy, cheese (camembert)	Dairy	Normandy, France	Europe	Yes	no		2	aneu;+1*11;	5. French dairy		Yes	Domesticated
BGA	3,255,371	16	run12	Dairy, cheese (camembert)	Dairy	Normandy, France	Europe	Yes	no		2	euploid	5. French dairy		No	Domesticated
BGB	4,670,693	2	run11	Dairy, cheese (camembert)	Dairy	Normandy, France	Europe	Yes	no		2	euploid	5. French dairy		No	Domesticated
BGC	5,807,144	12	run10	Dairy, cheese (camembert)	Dairy	Normandy, France	Europe	Yes	no		2	euploid	5. French dairy		No	Domesticated
BGD	6,004,607	12	run10	Dairy, cheese (camembert)	Dairy	Normandy, France	Europe	Yes	no		2	euploid	5. French dairy		No	Domesticated
BGE	7,993,559	8	run7	Dairy, raw milk	Dairy	Normandy, France	Europe	Yes	no		2	euploid	5. French dairy		No	Domesticated
BGF	5,018,226	9	run8	Dairy, brine	Dairy	France	Europe	Yes	no		2	euploid	5. French dairy		No	Domesticated
BGG	5,838,459	16	run12	Dairy, brine	Dairy	France	Europe	Yes	no		2	aneu;+1*11;	5. French dairy		Yes	Domesticated
BGK	7,940,929	1	run1	Dairy, cheese (camembert)	Dairy	Normandy, France	Europe	Yes	no		2	euploid	5. French dairy		No	Domesticated
BGL	7,937,563	7	run5	Dairy, cheese (camembert)	Dairy	Normandy, France	Europe	Yes	no		2	euploid	5. French dairy		No	Domesticated
BGN	6,676,670	7	run5	Dairy, cheese (camembert)	Dairy	Normandy, France	Europe	Yes	no		2	euploid	5. French dairy		No	Domesticated
BGP	6,387,273	14	run11	Dairy, cheese (camembert)	Dairy	Normandy, France	Europe	Yes	no		2	euploid	5. French dairy		No	Domesticated
BGQ	4,977,202	12	run10	Dairy, cheese (camembert)	Dairy	Normandy, France	Europe	Yes	no		2	euploid	5. French dairy		No	Domesticated
BGR	5,507,099	8	run7	Dairy, cheese (camembert)	Dairy	Normandy, France	Europe	Yes	no		2	aneu;+1*12;	5. French dairy		Yes	Domesticated
BGS	6,879,319	8	run7	Dairy, cheese (camembert)	Dairy	Normandy, France	Europe	Yes	no		2	aneu;+1*10;	5. French dairy		Yes	Domesticated
BGT	5,782,960	10	run9	Dairy, whey	Dairy	Alpes, France	Europe	Yes	no		2	euploid	5. French dairy		No	Domesticated
BGV	5,476,200	12	run10	Dairy, whey	Dairy	Alpes, France	Europe	Yes	no		2	euploid	5. French dairy		No	Domesticated
BHA	5,887,155	7	run5	Beer leaven for Bili Bili beer, brewery	Beer	Chad	Africa	Yes	no		3	euploid	6. African beer		No	Domesticated
BHB	6,673,437	7	run5	Bakery	Bakery	Australia	Oceania	Yes	no		2	euploid	1. Wine/European		No	Domesticated
BHC	6,614,595	13	run10	Cider brewery, raw apple juice	Cider	Brittany, France	Europe	Yes	no		2	euploid	1. Wine/European		No	Domesticated
BHE	7,231,689	9	run8	Cider brewery, half fermenting apple juice	Cider	Brittany, France	Europe	Yes	no		2	aneu;+1*14;	M1. Mosaic region 1		Yes	Unassigned
BHF	6,021,214	12	run10	Cider brewery, half fermenting apple juice	Cider	Brittany, France	Europe	No	no		2	euploid	1. Wine/European		No	Domesticated
BHG	7,726,453	14	run11	Cider brewery, dry cider	Cider	Lower Normandy, France	Europe	Yes	no		2	euploid	M2. Mosaic region 2		No	Unassigned
BHH	8,526,044	14	run11	Cider brewery, dry cider	Cider	Lower Normandy, France	Europe	No	no		2	euploid	M2. Mosaic region 2		No	Unassigned
BHI	6,788,375	4	run3	Cider brewery, dry cider	Cider	Lower Normandy, France	Europe	Yes	no		2	euploid	M2. Mosaic region 2		No	Unassigned
BHK	7,039,918	16	run12	Cider brewery, dry cider	Cider	Upper Normandy, France	Europe	Yes	no		2	euploid	M1. Mosaic region 1		No	Unassigned
BHM	4,095,653	2	run13	Cider brewery, dry cider	Cider	Upper Normandy, France	Europe	Yes	no		2	euploid	M1. Mosaic region 1		No	Unassigned
BHN	7,024,175	5	run4	Rice wine, Oenology	Fermentation	Laos	Asia	No	no		2	euploid	1. Wine/European		No	Domesticated
BHP	6,300,968	3	run2	Rice wine, Oenology	Fermentation	Laos	Asia	Yes	no		2	euploid	26. Asian fermentation		No	Unassigned
BHQ	6,694,194	9	run8	Rice wine, Oenology	Fermentation	Laos	Asia	Yes	no		2	euploid	26. Asian fermentation		No	Unassigned
BHR	7,075,349	13	run10	Rice wine, Oenology	Fermentation	Laos	Asia	Yes	no		2	euploid	26. Asian fermentation		No	Unassigned
BHS	5,907,390	3	run2	Rice wine, Oenology	Fermentation	Laos	Asia	Yes	no		2	euploid	26. Asian fermentation		No	Unassigned
BHT	5,740,047	13	run11	Cider brewery, dry cider	Cider	Upper Normandy, France	Europe	No	no		2	euploid	M1. Mosaic region 1		No	Unassigned
BHV	5,231,999	3	run2	Grape must	Wine	Umbria, Italy	Europe	No	no		2	euploid	1. Wine/European		No	Domesticated
BIA	7,271,029	1	run1	Fermenting Grape must	Wine	Colli di Roma, Lazio, Italy	Europe	No	no		2	euploid	1. Wine/European		No	Domesticated
BIB	11,010,776	16	run13	Grape must	Wine	Tuscany, Italy	Europe	No	no		2	euploid	1. Wine/European		No	Domesticated
BIC	5,699,245	3	run2	grape must	Wine	production zone of Chianti wine, Italy	Europe	No	no		2	euploid	1. Wine/European		No	Domesticated
BID	5,751,155	9	run8	Baker's yeast	Bakery	Pazzaglia, Italy	Europe	No	no		2	euploid	1. Wine/European		No	Domesticated
BIE	6,433,828	8	run7	Grape must	Wine	San Severo, Puglia, Italy	Europe	Yes	no		2	euploid	M3. Mosaic region 3		No	Unassigned
BIG	5,536,978	3	run2	Grape must	Wine	Barletta, Italy	Europe	No	no		2	aneu;-1*1;	1. Wine/European		Yes	Domesticated
BIH	7,119,563	16	run12	Grapes	Wine	Adelaide, Australia	Oceania	Yes	no		2	euploid	1. Wine/European		No	Domesticated
BII	8,770,387	1	run1	Grapes	Wine	Australia	Australia	No	no		2	euploid	1. Wine/European		No	Domesticated
BIK	6,212,844	10	run9	Grapes	Wine	McLaren Valley, Australia	Oceania	No	no		2	euploid	1. Wine/European		No	Domesticated
BIL	5,008,319	6	run6	Grapes	Wine	Australia	Oceania	No	no		2	euploid	1. Wine/European		No	Domesticated
BIM	6,117,920	3	run2	Grape must	Wine	Lucera, Puglia, Italy	Europe	No	no		2	euploid	1. Wine/European		No	Domesticated
BIN	4,645,167	6	run6	Grape must	Wine	Manduria, Taranto, Italy	Europe	No	no		2	euploid	1. Wine/European		No	Domesticated
BIP	6,085,269	8	run7	Grape must	Wine	Torre dei Passeri, Italy	Europe	No	no		2	aneu;+1*8;	1. Wine/European		Yes	Domesticated
BIQ	7,525,200	2	run13	Grape must	Wine	Aquila, Italy	Europe	No	no		1	aneu;+1*3;	1. Wine/European		Yes	Domesticated
BIR	6,042,014	10	run9	Grape must	Wine	Popoli, Italy	Europe	Yes	no		2	euploid	1. Wine/European		No	Domesticated
BIS	6,605,603	12	run10	Grape must	Wine	Senigallia, Italy	Europe	No	no		2	euploid	1. Wine/European		No	Domesticated
BIT	7,038,066	13	run12	Grape must	Wine	Corvo, Sicily, Italy	Europe	No	no		2	euploid	1. Wine/European		No	Domesticated
BKA	6,958,842	13	run11	Cherries	Fruit	Aurum, Sicily, Italy	Europe	No	no		2	euploid	1. Wine/European		No	Domesticated
BKC	5,233,359	9	run8	Grape must	Wine	Netherlands	Europe	Yes	no		2	euploid	1. Wine/European		No	Domesticated
BKD	7,262,827	14	run11	Soil	Soil	Netherlands	Europe	Yes	no		2	euploid	1. Wine/European		No	Domesticated
BKE	6,866,127	9	run8	Grape must	Wine	Rufina, Italy	Europe	No	no		2	euploid	1. Wine/European		No	Domesticated
BKF	6,345,600	12	run10	Wine	Wine	Piemonte, Italy	Europe	Yes	no		2	euploid	1. Wine/European		No	Domesticated
BKG	5,081,942	10	run9	Grape must	Wine	Etna, Sicily, Italy	Europe	Yes	no		2	euploid	1. Wine/European		No	Domesticated
BKH	8,375,721	8	run7	Grape must	Wine	Trentino, Italy	Europe	No	no		2	euploid	1. Wine/European		No	Domesticated
BKI	6,656,910	4	run3	Wine	Wine	Dalmatia	Europe	No	no		2	euploid	1. Wine/European		No	Domesticated
BKK	7,664,954	12	run10			Radgona, Slovenia	Europe	No	no		2	euploid	1. Wine/European		No	Domesticated
BKL	7,130,645	9	run8	Grape must	Wine	Dolianova, Sardinia, Italy	Europe	No	no		2	euploid	1. Wine/European		No	Domesticated
BKM	6,983,775	4	run3	Grape must	Wine	Elmas, Sardinia, Italy	Europe	Yes	no		2	euploid	1. Wine/European		No	Domesticated
BKN	5,152,182	10	run9	Grape must	Wine	Sardinia, Italy	Europe	No	no		2	euploid	1. Wine/European		No	Domesticated
BKP	6,809,466	13	run11	Grape must	Wine	Marassinai, Sardinia, Italy	Europe	Yes	no		2	aneu;+1*8;	1. Wine/European		Yes	Domesticated
BKQ	4,298,960	16	run12			Porec, Istria	Europe	Yes	no		2	euploid	1. Wine/European		No	Domesticated
BKR	7,441,045	1	run1	Grape must	Wine	Los Cerros, La Mancha, Spain	Europe	No	no		2	euploid	1. Wine/European		No	Domesticated
BKS	5,821,109	5	run4	Grape must	Wine	La Mancha, Spain	Europe	Yes	no		2	euploid	1. Wine/European		No	Domesticated
BKT	6,815,161	4	run3	Grape must	Wine	Santa Cruz de los Canamos, La Mancha, Spain	Europe	No	no		2	euploid	1. Wine/European		No	Domesticated
BLA	6,558,489	5	run4	Grape must	Wine	Cerro del Moro, La Mancha, Spain	Europe	No	no		2	euploid	1. Wine/European		No	Domesticated
BLB	6,944,937	4	run3	Grape must	Wine	Casa del Rey, La Mancha, Spain	Europe	No	no		2	euploid	1. Wine/European		No	Domesticated
BLC	6,273,509	10	run9	Grape must	Wine	Villarta de San Juan, La Mancha, Spain	Europe	Yes	no		2	euploid	1. Wine/European		No	Domesticated
BLD	6,164,508	9	run8	Grape must	Wine	La Mancha, Spain	Europe	No	no		2	euploid	1. Wine/European		No	Domesticated
BLE	7,329,222	13	run13	Grape must	Wine	Retamosa, La Mancha, Spain	Europe	No	no		2	euploid	1. Wine/European		No	Domesticated
BLF	6,793,786	12	run10	Grape must	Wine	La Mancha, Spain	Europe	Yes	no		2	euploid	1. Wine/European		No	Domesticated
BLG	6,749,018	14	run11	Grape must	Wine	La Enconienda, La Mancha, Spain	Europe	Yes	no		2	euploid	1. Wine/European		No	Domesticated
BLH	6,887,468	8	run7	Grape must	Wine	La Mancha, Spain	Europe	No	no		2	euploid	1. Wine/European		No	Domesticated
BLI	7,837,801	1	run1	Grape must	Wine	La Mancha, Spain	Europe	Yes	no		2	euploid	1. Wine/European		No	Domesticated
BLK	6,875,537	8	run7	Grape must treated with sulfur dioxide	Wine	Valdepenas, La Mancha, Spain	Europe	No	no		2	euploid	1. Wine/European		No	Domesticated
BLL	6,280,496	12	run10	Grape must	Wine	Abertura, La Mancha, Spain	Europe	Yes	no		2	euploid	1. Wine/European		No	Domesticated
BLN	6,075,061	10	run9	Grape must	Wine	Campo de Santiago, La Mancha, Spain	Europe	Yes	no		2	euploid	1. Wine/European		No	Domesticated
BLP	7,695,922	14	run11	Grape must	Wine	Los Polos, La Mancha, Spain	Europe	Yes	no		2	euploid	1. Wine/European		No	Domesticated
BLQ	6,063,663	5	run4	Grape must	Wine	Cenicero, Rioja, Spain	Europe	No	no		2	aneu;+1*11;	1. Wine/European		Yes	Domesticated
BLR	3,691,480	16	run12	Grape must	Wine	Greece	Europe	Yes	no		2	euploid	1. Wine/European		No	Domesticated
BLT	6,374,847	13	run10	Grape must	Wine	Slovenia	Europe	Yes	no		2	euploid	1. Wine/European		No	Domesticated
BLV	5,556,977	9	run8	Grape must	Wine	Squinzano, Italy	Europe	No	no		2	euploid	1. Wine/European		No	Domesticated
BMA	5,314,513	3	run2	Nectar, bertam palm	Tree	Malaysia	Asia	No	no		2	euploid	19. Malaysian		No	Wild
BMB	6,152,176	6	run6	Nectar, bertam palm	Tree	Malaysia	Asia	No	no		2	euploid	19. Malaysian		No	Wild
BMC	6,337,462	3	run2	Nectar, bertam palm	Tree	Malaysia	Asia	No	no		2	euploid	19. Malaysian		No	Wild
BMD	5,578,520	14	run11	Human	Human	RVI Newcastle, UK	Europe	Yes	no		2	euploid	M3. Mosaic region 3		No	Unassigned
BME	6,494,486	7	run5	Human	Human	RVI Newcastle, UK	Europe	Yes	no		3	aneu;+1*9;	5. French dairy		Yes	Domesticated
BMF	6,329,420	8	run7	Human	Human	RVI Newcastle, UK	Europe	Yes	no		2	aneu;+1*1;	M3. Mosaic region 3		Yes	Unassigned
BMG	6,480,810	13	run10	Human sputum	Human, clinical	Norway	Europe	Yes	no		3	aneu;+1*1;	8. Mixed origin		Yes	Unassigned
BMH	7,349,229	17	run13	Clinical	Human, clinical	USA	North America	No	no		2	euploid	1. Wine/European	1,2	No	Domesticated
BMI	5,742,103	7	run5	Clinical	Human, clinical	USA	North America	No	no		2	euploid	1. Wine/European	1,2	No	Domesticated
BMK	6,538,535	8	run7	Clinical	Human, clinical	USA	North America	No	no		2	euploid	1. Wine/European	1,2	No	Domesticated
BML	6,209,270	3	run2	Vagina	Human, clinical	Belgium	Europe	Yes	no		4	aneu;-1*3;+1*6;-1*7;-1*10;	8. Mixed origin		Yes	Unassigned
BMM	8,806,209	9	run8	Vagina	Human, clinical	Vall d'Hebron hospital, Barcelona, Spain	Europe	Yes	no		4	aneu;-1*1;-1*6;+1*7;-1*9;+1*13;+1*15;	8. Mixed origin		Yes	Unassigned
BMN	5,120,445	16	run12	Faringe	Human, clinical	Vall d'Hebron hospital, Barcelona, Spain	Europe	Yes	no		2	euploid	1. Wine/European	1,3	No	Domesticated
BMQ	6,391,880	13	run10	Blood	Human, clinical	La Fe Hospital,Valencia, Spain	Europe	Yes	no		2	aneu;+1*1;+1*6;+1*7;+1*9;+1*11;+1*12;+1*13;	M3. Mosaic region 3		Yes	Unassigned
BMR	7,601,601	3	run2	Chicken	Nature	French Guiana	South America	Yes	no		2	euploid	10. French Guiana human		No	Unassigned
BMV	5,981,095	5	run4	Agouti paca (RO)	Nature	French Guiana	South America	Yes	no		2	euploid	10. French Guiana human		No	Unassigned
BNA	8,219,563	1	run1	Agouti paca (RO)	Nature	French Guiana	South America	Yes	no		2	euploid	10. French Guiana human		No	Unassigned
BNB	6,505,830	3	run2	Fruits	Fruit	French Guiana	South America	Yes	no		2	euploid	10. French Guiana human		No	Unassigned
BNC	6,116,182	6	run6	Fruits	Fruit	French Guiana	South America	Yes	no		2	euploid	10. French Guiana human		No	Unassigned
BND	5,388,001	3	run2	Fruits	Fruit	French Guiana	South America	Yes	no		2	euploid	10. French Guiana human		No	Unassigned
BNE	6,869,543	13	run10	Grape must	Wine	Colli Romani, Lazio, Italy	Europe	No	no		2	euploid	1. Wine/European		No	Domesticated
BNF	7,011,745	3	run2	Grape must	Wine	San Ferdinando, Italy	Europe	No	no		2	euploid	1. Wine/European		No	Domesticated
BNG	7,387,483	8	run7	Grape must	Wine	Corato, Italy	Europe	Yes	no		3	euploid	1. Wine/European		No	Domesticated
BNH	5,183,554	16	run12	Grape must	Wine	Haro, Rioja, Spain	Europe	No	no		2	euploid	1. Wine/European		No	Domesticated
BNI	4,397,393	14	run11	Grape must	Wine	De Casa la Reina, Rioja, Spain	Europe	No	no		2	euploid	1. Wine/European		No	Domesticated
BNK	6,547,277	7	run5	Grape must	Wine	Cihuri, Rioja, Spain	Europe	No	no		2	euploid	1. Wine/European		No	Domesticated
BNL	8,972,584	1	run1	Soil	Soil	Ultura, Sweden	Europe	Yes	no		2	euploid	1. Wine/European		No	Domesticated
BNM	6,180,941	8	run7	Grape must	Wine	Ygai, Rioja, Spain	Europe	No	no		2	euploid	1. Wine/European		No	Domesticated
BNN	5,351,170	10	run9	Grape must	Wine	Pedrejon, Rioja, Spain	Europe	No	no		2	euploid	1. Wine/European		No	Domesticated
BNP	4,862,664	6	run6	Grape must	Wine	Fuen Mayor, Rioja, Spain	Europe	Yes	no		2	euploid	1. Wine/European		No	Domesticated
BNQ	7,007,135	17	run13	Grape must	Wine	San Adrian, Rioja, Spain	Europe	No	no		2	euploid	1. Wine/European		No	Domesticated
BNR	6,846,432	3	run2	Grape must	Wine	La Puebla de la Barca, Rioja, Spain	Europe	No	no		2	euploid	1. Wine/European		No	Domesticated
BNT	6,516,971	8	run7	Soil	Soil	Kuopio, Finland	Europe	No	no		2	euploid	1. Wine/European		No	Domesticated
BNV	6,411,201	10	run9	Soil	Soil	Turku, Finland	Europe	No	no		2	euploid	1. Wine/European		No	Domesticated
BPA	6,816,735	9	run8	Soil	Soil	Viik, Helsinki, Finland	Europe	Yes	no		2	aneu;+1*8;	M3. Mosaic region 3		Yes	Unassigned
BPB	7,237,964	8	run7	Grape must	Wine	Illasi, Verona, Italy	Europe	No	no		2	euploid	1. Wine/European		No	Domesticated
BPF	6,836,176	16	run12	Fruit juice	Fruit			Yes	no		2	euploid	1. Wine/European		No	Domesticated
BPG	8,769,089	1	run1	Red Tecc		Ethiopia	Africa	No	no		2	aneu;+1*1;	1. Wine/European		Yes	Domesticated
BPH	5,546,510	10	run9	White Tecc		Ethiopia	Africa	No	no		2	aneu;+1*1;	1. Wine/European		Yes	Domesticated
BPI	5,825,565	10	run9	Tecc		Ethiopia	Africa	Yes	no		2	aneu;+1*1;+1*12;			Yes	Unassigned
BPK	14,018,851	6	run6	River water	Water	Rajamaki River, Finland	Europe	Yes	no		2	euploid	1. Wine/European		No	Domesticated
BPL	8,071,049	14	run11	Grape must	Wine	Piave, Italy	Europe	Yes	no		2	euploid	1. Wine/European	1,4	No	Domesticated
BPM	6,142,987	10	run9	Grape must treated with pesticides	Wine	Italy	Europe	Yes	no		2	euploid	1. Wine/European		No	Domesticated
BPN	6,014,108	9	run8	Grape must treated with pesticides	Wine	Italy	Europe	Yes	no		2	euploid			No	Unassigned
BPP	7,393,791	4	run3	Grape must	Wine	Pantelleria, Italy	Europe	No	no		2	aneu;+1*1;	1. Wine/European		Yes	Domesticated
BPQ	6,422,750	3	run2	Grape must	Wine	Malta	Europe	No	no		2	euploid	1. Wine/European	1,1	No	Domesticated
BPR	6,054,121	5	run4	Caverns	Nature	Italy	Europe	Yes	no		3	euploid	1. Wine/European	1,4	No	Domesticated
BPT	4,929,006	6	run6	Grape must	Wine	Recioto, Verona, Italy	Europe	Yes	no		2	euploid	1. Wine/European		No	Domesticated
BPV	5,591,189	6	run6	Wine	Wine	Slovakia	Europe	No	no		2	euploid	1. Wine/European		No	Domesticated
BQA	5,552,443	6	run6	Grapes	Wine	Greece	Europe	No	no		2	euploid	1. Wine/European	1,1	No	Domesticated
BQB	4,487,927	6	run6	Lambrusco grape must	Wine	Reggio Emilia, Italy	Europe	Yes	no		2	euploid	1. Wine/European		No	Domesticated
BQC	8,535,745	14	run11	Cognac	Distillery	Cognac, France	Europe	No	no		2	euploid	1. Wine/European		No	Domesticated
BQE	5,650,175	6	run6	Sagrantino wine	Wine	production zone of Sagrantino wine, Montefalco, Foligno, Italy	Europe	Yes	no		2	euploid	1. Wine/European		No	Domesticated
BQG	3,647,871	6	run6	Grape must	Wine	Calabria, Italy	Europe	No	no		2	euploid	1. Wine/European		No	Domesticated
BQH	5,015,038	16	run12	Grape must	Wine	Toscana, Italy	Europe	Yes	no		2	euploid	1. Wine/European		No	Domesticated
BQI	3,321,047	6	run6	Grape must	Wine	Piave, Italy	Europe	No	no		2	euploid	1. Wine/European		No	Domesticated
BQM	6,047,549	6	run6	Grape must	Wine	Reggio Emilia, Italy	Europe	Yes	no		2	euploid	1. Wine/European		No	Domesticated
BQN	6,445,540	3	run2	Wine	Wine	Slovenia	Europe	No	no		2	euploid	1. Wine/European	1,1	No	Domesticated
BQP	6,458,439	3	run2	Prosecco wine	Wine	Treviso, Italy	Europe	No	no		2	euploid	1. Wine/European		No	Domesticated
BQQ	9,660,859	1	run1	Fermenting refrigerated Grape must (5C ca)	Wine	Bettona, Perugia, Italy	Europe	No	no		2	euploid	1. Wine/European		No	Domesticated
BQR	8,735,975	1	run1	Seawater	Water	Italy	Europe	Yes	no		2	euploid	1. Wine/European		No	Domesticated
BQS	6,445,227	12	run10	Wine	Wine	Italy	Europe	Yes	no		2	euploid	1. Wine/European		No	Domesticated
BQT	6,688,200	10	run9	Wine	Wine	Jesi, Italy	Europe	No	no		2	euploid	1. Wine/European		No	Domesticated
BRA	8,527,597	14	run11	Surface of Tuber magnatum	Nature	Italy	Europe	No	no		2	euploid	1. Wine/European		No	Domesticated
BRB	6,598,867	6	run6	Winery	Wine	Deruta, Perugia, Italy	Europe	Yes	no		2	euploid	1. Wine/European		No	Domesticated
BRC	5,912,546	3	run2	Winery surface at the beginning of Vino Santo production, Lungarotti winery	Wine	Torgiano, Perugia, Italy	Europe	No	no		2	euploid	1. Wine/European	1,1	No	Domesticated
BRD	5,347,583	3	run2	Dried sausages under oil		Perugia, Italy	Europe	Yes	no		2	euploid	1. Wine/European		No	Domesticated
BRE	5,112,824	6	run6	Fermenting grape must	Wine	Marsciano, Perugia, Italy	Europe	No	no		2	euploid	1. Wine/European		No	Domesticated
BRF	6,530,979	3	run2	Wine fermenter	Wine	Production zone of Sagrantino wine, Montefalco, Foligno, Italy	Europe	Yes	no		2	euploid	1. Wine/European		No	Domesticated
BRG	6,988,119	5	run4	Soil close to plum tree, depth: 25 cm. Agricultural soil: presence of important vegetation, some fallen fruit (plum) rotting & insects. Average T (June): [max: 26.3C / min: 13.6C]. Precipitation (June): 17.4 mm.	Soil	District of Hamma Bouziane, Constantine, Algeria	Africa	Yes	no		3	euploid	26. Asian fermentation		No	Unassigned
BRH	6,234,927	13	run11	Grape must	Wine	Spain	Europe	No	no		2	euploid	1. Wine/European		No	Domesticated
BRK	7,219,775	4	run3	Alpechin (waste from olive oil production)	Industrial	Spain	Europe	No	no		2	euploid	2. Alpechin		No	Unassigned
BRM	7,301,916	17	run13	Alcohol production tank	Distillery	Brazil	America	No	no		1	euploid	7. Mosaic beer		No	Domesticated
BRP	5,820,287	13	run10	Artois Peterman beer	Beer	Belgium	Europe	Yes	no		4	aneu;+1*1;-1*3;	11. Ale beer		Yes	Domesticated
BRV	3,465,708	6	run6	Human	Human, clinical	USA	North America	Yes	no		2	euploid	M3. Mosaic region 3		No	Unassigned
BSA	5,254,875	6	run6	Winery	Wine	Frog's Leap Winery, California, USA	North America	No	no		2	euploid	1. Wine/European		No	Domesticated
BSB	6,242,461	12	run10	Winery	Wine	Sterling Winery, California, USA	North America	No	no		2	euploid	1. Wine/European		No	Domesticated
BSC	8,274,225	4	run3	Winery	Wine	Mondavi Winery, California, USA	North America	No	no		2	euploid	1. Wine/European		No	Domesticated
BSD	4,842,999	12	run10	Winery	Wine	Newton Winery, California, USA	North America	No	no		2	euploid	1. Wine/European		No	Domesticated
BSE	6,798,746	12	run10	Winery	Wine	Ridge Winery, California, USA	North America	No	no		2	euploid	1. Wine/European		No	Domesticated
BSG	7,317,489	13	run12	Grape must	Wine	South Africa	Africa	No	no		2	euploid	1. Wine/European		No	Domesticated
BSK	7,726,243	6	run6	Spoiled ice tea		France	Europe	Yes	no		2	euploid	M3. Mosaic region 3		No	Unassigned
BSL	5,633,538	4	run3	Wine	Wine	Italy	Europe	Yes	no		2	euploid	1. Wine/European		No	Domesticated
BSM	8,894,889	16	run13	Wine	Wine	Italy	Europe	Yes	no		2	euploid	1. Wine/European		No	Domesticated
BSN	6,724,456	4	run3	Wine	Wine	Italy	Europe	Yes	no		2	euploid	1. Wine/European		No	Domesticated
BSP	6,270,149	3	run2	Wine	Wine	Uruguay	South America	No	no		2	euploid	1. Wine/European		No	Domesticated
BSR	5,882,421	10	run9	Wine	Wine	Mendoza area, Argentina	South America	Yes	no		2	euploid	1. Wine/European		No	Domesticated
BSS	7,139,259	4	run3	Wine	Wine	Mendoza area, Argentina	South America	Yes	no		2	euploid	1. Wine/European		No	Domesticated
BST	6,941,919	12	run10	Wine	Wine	Mendoza area, Argentina	South America	No	no		2	euploid	1. Wine/European		No	Domesticated
BTA	10,084,419	14	run11	Clinical isolate, AIDS patient	Human, clinical	Germany	Europe	Yes	no		3	euploid	M3. Mosaic region 3		No	Unassigned
BTB	6,727,631	7	run5	Baker's yeast	Bakery			Yes	no		3	aneu;+1*1;	M3. Mosaic region 3		Yes	Unassigned
BTC	6,577,692	10	run9	Fleischmann baker's yeast.	Bakery			Yes	no		2	euploid	8. Mixed origin		No	Unassigned
BTD	8,247,828	17	run13	Canadian baker's yeast	Bakery			Yes	no		4	aneu;+1*10;	8. Mixed origin		Yes	Unassigned
BTE	6,849,018	12	run10	Italian baker's yeast	Bakery			Yes	no		4	euploid	8. Mixed origin		No	Unassigned
BTF	7,107,026	9	run8	Japanese baker's yeast	Bakery			Yes	no		2	aneu;+1*1;+1*9;	8. Mixed origin		Yes	Unassigned
BTG	5,885,363	10	run9	Quercus pyrenaica	Tree	Portugal, Castelo de Vide,	Europe	No	no		2	euploid	4. Mediterranean oak		No	Wild
BTH	6,489,246	10	run9	Quercus faginea	Tree	Portugal, Aldeia das Dez, S. Estrela,	Europe	No	no		2	euploid	1. Wine/European		No	Domesticated
BTI	7,039,127	1	run1	Quercus robur	Tree	Canada, Vancouver,	North America	No	no		2	euploid	M3. Mosaic region 3		No	Unassigned
BTL	8,304,098	1	run1	Wine	Wine	Chile	South America	No	no		2	euploid	1. Wine/European		No	Domesticated
BTN	5,507,277	16	run12	Wine	Wine	Chile	South America	No	no		2	euploid	1. Wine/European		No	Domesticated
BTP	6,471,814	4	run3	Heterozygote, 12% Sporulation Efficiency	Wine	Valle de Ica, Peru	South America	Yes	no		2	euploid	1. Wine/European		No	Domesticated
BTR	6,429,329	5	run4	Heterozygote, 12% Sporulation Efficiency	Wine	Valle de Ica, Peru	South America	Yes	no		2	euploid	1. Wine/European		No	Domesticated
BTS	11,913,499	1	run1	Sake	Sake	Japan	Asia	Yes	no		2	aneu;+1*11;	25. Sake		Yes	Domesticated
BTT	4,245,944	6	run6	Cacha�a	Distillery	Brazil	South America	Yes	no		2	euploid	3. Brazilian bioethanol		No	Domesticated
BTV	5,283,013	12	run10	Cacha�a	Distillery	Brazil	South America	Yes	no		2	euploid	3. Brazilian bioethanol		No	Domesticated
BVA	5,804,657	6	run6	Bioethanol	Bioethanol	Brazil	South America	Yes	no		2	euploid	3. Brazilian bioethanol		No	Domesticated
BVB	5,817,465	6	run6	Bioethanol	Bioethanol	Brazil	South America	Yes	no		2	euploid	3. Brazilian bioethanol		No	Domesticated
BVC	6,309,652	6	run6	Bioethanol	Bioethanol	Brazil	South America	Yes	no		2	euploid	3. Brazilian bioethanol		No	Domesticated
BVD	6,396,575	6	run6	Bioethanol	Bioethanol	Brazil	South America	No	no		2	euploid	3. Brazilian bioethanol		No	Domesticated
BVF	5,576,693	6	run6	Bioethanol	Bioethanol	Brazil	South America	Yes	no		2	euploid	3. Brazilian bioethanol		No	Domesticated
BVG	5,934,280	6	run6	Bioethanol	Bioethanol	Brazil	South America	Yes	no		2	euploid	3. Brazilian bioethanol		No	Domesticated
BVH	4,611,879	3	run2	Bioethanol	Bioethanol	Brazil	South America	Yes	no		2	euploid	3. Brazilian bioethanol		No	Domesticated
BVK	5,180,685	3	run2	Spontaneous grape fermentation	Wine	Basilicata, Italy	Europe	No	no		2	euploid	1. Wine/European		No	Domesticated
BVM	6,055,178	12	run10	Spontaneous grape fermentation	Wine	Toscana, Italy	Europe	No	no		2	euploid	1. Wine/European		No	Domesticated
BVT	8,524,968	6	run6	Wine conserved in amphora	Wine	Georgia	Europe	Yes	no		2	euploid	1. Wine/European	1,4	No	Domesticated
BVV	6,577,054	6	run6	Wine conserved in amphora	Wine	Georgia	Europe	Yes	no		2	euploid	1. Wine/European	1,4	No	Domesticated
CAA	6,346,496	6	run6	Wine conserved in amphora	Wine	Georgia	Europe	Yes	no		2	euploid	1. Wine/European	1,4	No	Domesticated
CAB	6,615,798	3	run2	Wine conserved in amphora	Wine	Georgia	Europe	Yes	no		2	euploid	1. Wine/European	1,4	No	Domesticated
CAC	6,913,982	6	run6	Wine conserved in amphora	Wine	Georgia	Europe	Yes	no		2	euploid	1. Wine/European	1,4	No	Domesticated
CAD	6,243,443	6	run6	Wine conserved in amphora	Wine	Georgia	Europe	Yes	no		2	euploid	1. Wine/European	1,4	No	Domesticated
CAE	5,781,227	6	run6	Wine conserved in amphora	Wine	Georgia	Europe	No	no		2	euploid	1. Wine/European		No	Domesticated
CAF	5,700,687	6	run6	Wine conserved in amphora	Wine	Georgia	Europe	No	no		2	euploid	1. Wine/European		No	Domesticated
CAH	6,288,476	6	run6	Wine conserved in amphora	Wine	Georgia	Europe	Yes	no		2	aneu;+1*4;	1. Wine/European		Yes	Domesticated
CAI	4,074,447	6	run6	Wine conserved in amphora	Wine	Georgia	Europe	Yes	no		2	euploid	1. Wine/European		No	Domesticated
CAK	5,112,111	3	run2	Wine conserved in amphora	Wine	Georgia	Europe	Yes	no		2	euploid	1. Wine/European		No	Domesticated
CAL	5,575,382	12	run10	Wine conserved in amphora	Wine	Georgia	Europe	Yes	no		2	euploid	1. Wine/European		No	Domesticated
CAN	8,282,486	1	run1	Wine conserved in amphora	Wine	Georgia	Europe	Yes	no		2	aneu;+1*9;	1. Wine/European	1,4	Yes	Domesticated
CAP	10,215,215	14	run11	Wine conserved in amphora	Wine	Georgia	Europe	Yes	no		2	euploid	1. Wine/European	1,4	No	Domesticated
CAQ	6,145,211	4	run3	Wine conserved in amphora	Wine	Georgia	Europe	Yes	no		2	euploid	1. Wine/European	1,4	No	Domesticated
CAR	6,662,771	1	run1	Wine conserved in amphora	Wine	Georgia	Europe	No	no		2	euploid	1. Wine/European	1,4	No	Domesticated
CAS	8,937,679	7	run5	Wine conserved in amphora	Wine	Georgia	Europe	No	no		2	euploid	1. Wine/European	1,4	No	Domesticated
CAT	11,876,877	4	run3	Wine conserved in amphora	Wine	Georgia	Europe	No	no		2	euploid	1. Wine/European	1,4	No	Domesticated
CAV	7,611,540	1	run1	Wine conserved in amphora	Wine	Georgia	Europe	No	no		2	aneu;+1*3;	1. Wine/European	1,4	Yes	Domesticated
CBA	5,901,791	12	run10	Wine conserved in amphora	Wine	Georgia	Europe	Yes	no		2	euploid	1. Wine/European		No	Domesticated
CBB	5,459,162	3	run2	Wine conserved in amphora	Wine	Georgia	Europe	Yes	no		2	euploid	1. Wine/European	1,4	No	Domesticated
CBC	7,514,130	1	run1	Wine conserved in amphora	Wine	Georgia	Europe	No	no		2	euploid	1. Wine/European	1,4	No	Domesticated
CBD	7,242,431	3	run2	Wine conserved in amphora	Wine	Georgia	Europe	No	no		2	euploid	1. Wine/European	1,4	No	Domesticated
CBE	6,466,261	17	run12	Wine conserved in amphora	Wine	Georgia	Europe	Yes	no		2	euploid	1. Wine/European	1,4	No	Domesticated
CBF	5,576,700	7	run5	Sourdough levan	Bakery	Matera, Italy	Europe	Yes	no		4	aneu;+1*9;	8. Mixed origin		Yes	Unassigned
CBG	5,445,021	10	run9	Grape must	Wine	Slovakia	Europe	Yes	no		2	euploid	1. Wine/European		No	Domesticated
CBH	6,743,483	1	run1	Grape must	Wine	Israel	Asia	Yes	no		2	euploid	1. Wine/European		No	Domesticated
CBI	2,319,155	16	run12	Grape must	Wine	ex Yugoslavia	Europe	No	no		2	euploid	1. Wine/European	1,1	No	Domesticated
CBK	5,705,755	3	run2	Chalcidoidea	Insect	Schleswig-Holstein	Europe	No	no		1	euploid	M3. Mosaic region 3		No	Unassigned
CBM	6,087,494	4	run3	Chalcidoidea	Insect	Forest of Nehmten in Schleswig-Holstein	Europe	Yes	no		2	euploid	M3. Mosaic region 3		No	Unassigned
CBN	5,390,967	16	run12	Ale strain	Beer	UK	Europe	No	no		2	euploid	7. Mosaic beer		No	Domesticated
CBR	5,720,168	12	run10	Ale strain	Beer	UK	Europe	Yes	no		4	euploid	11. Ale beer		No	Domesticated
CCC	7,029,244	6	run6	Flower (Gesneriaceae sp.)	Flower	Yasuni, Orellana	South America	No	no		2	euploid	21. Ecuadorean		No	Wild
CCD	9,001,351	6	run6	Flower from Heliconia sp.	Flower	Yasuni, Orellana	South America	No	no		2	euploid	21. Ecuadorean		No	Wild
CCE	6,518,046	6	run6	Flower from Heliconia sp.	Flower	Yasuni, Orellana	South America	No	no		2	euploid	21. Ecuadorean		No	Wild
CCF	6,109,763	6	run6	Termite mound	Insect	Yasuni, Orellana	South America	No	no		2	euploid	21. Ecuadorean		No	Wild
CCG	6,673,808	6	run6	Decaying fruit	Fruit	Yasuni, Orellana	South America	No	no		2	euploid	21. Ecuadorean		No	Wild
CCH	6,943,508	14	run11	Termite mound	Insect	Yasuni, Orellana	South America	No	no		2	aneu;+1*16;	21. Ecuadorean		Yes	Wild
CCL	6,183,478	6	run6	Exudate of Quercus sp.	Tree	Gelendzhik region, Caucasus, Russia		No	yes		2	euploid	4. Mediterranean oak		No	Wild
CCM	6,209,800	16	run12	Fir tree needles	Tree	Kiev district, Ukraine		No	yes		2	euploid	1. Wine/European	1,1	No	Domesticated
CCN	6,134,773	12	run10	Berries of Viburnum Burejanum	Fruit	Russian Far East		No	yes		2	euploid	18. Far East Asia		No	Wild
CCP	6,337,615	6	run6	Quercus sp.	Tree	Japan		No	yes		2	euploid			No	Unassigned
CCQ	8,500,533	1	run1	Tree exudate	Tree	Japan		No	yes		2	euploid	18. Far East Asia		No	Wild
CCR	6,373,695	1	run1	Tree exudate	Tree	Japan		No	yes		2	euploid	18. Far East Asia		No	Wild
CCS	7,867,687	6	run6	Tree exudate	Tree	Japan		No	yes		2	euploid	18. Far East Asia		No	Wild
CCV	6,719,603	9	run8	Phloem sap of Caryota urens	Tree	Sri Lanka		No	yes		2	euploid	24. Asian islands		No	Unassigned
CDA	5,813,931	12	run10	Phloem sap of Caryota urens	Tree	Sri Lanka		No	yes		1	euploid	24. Asian islands		No	Unassigned
CDB	7,952,318	4	run3	Soil	Soil	Japan		No	yes		2	euploid			No	Unassigned
CDC	6,199,218	12	run10	Exudate of Quercus robur	Tree	Botanical Garden, Novosibirsk, Siberia, Russia		No	should be		2	aneu;-1*5;	M3. Mosaic region 3		Yes	Unassigned
CDD	7,870,736	13	run13	Exudate of Quercus robur	Tree	Botanical Garden, Novosibirsk, Siberia, Russia		No	yes		2	euploid	M3. Mosaic region 3		No	Unassigned
CDE	7,122,285	16	run12	Exudate of Quercus robur	Tree	Novosibirsk, Siberia, Russia		No	yes		2	euploid	M3. Mosaic region 3		No	Unassigned
CDF	7,657,400	4	run3	Fruit of Grataegus dachurica	Fruit	Botanical garden, Blagoveshchensk, Russia		No	yes		2	euploid	22. Far East Russian		No	Wild
CDG	7,783,495	4	run3	Grape berries of wild Vitus amurensis	Wine	Botanical garden, Blagoveshchensk, Russia		No	yes		2	euploid	22. Far East Russian		No	Wild
CDH	7,877,300	4	run3	Exudate of Quercus mongolica	Tree	Botanical garden, Blagoveshchensk, Russia		No	yes		2	euploid	22. Far East Russian		No	Wild
CDI	7,160,870	4	run3	Exudate of Quercus mongolica	Tree	Botanical garden, Blagoveshchensk, Russia		No	yes		2	euploid	22. Far East Russian		No	Wild
CDK	9,734,048	9	run8	Leaves of Sequoia sp.	Tree	North Korea		No	yes		1	euploid	M3. Mosaic region 3		No	Unassigned
CDL	5,048,319	6	run6	Exudate of Quercus mongolica	Tree	Vladivostok, Russian Far East		No	yes		2	euploid	18. Far East Asia		No	Wild
CDM	5,648,458	6	run6	Cushvara river	Water	Rio de Janeiro, Brazil		No	yes		2	euploid	M2. Mosaic region 2		No	Unassigned
CDN	7,806,227	8	run7	Drosophila sp.	Insect	California, USA		No	yes		2	aneu;+2*1;+2*3;			Yes	Unassigned
CDP	6,011,813	6	run6	Exudate of Quercus sp.	Tree	Augusta, MI 49012, USA		No	yes		2	euploid			No	Unassigned
CDQ	6,095,531	3	run2	Exudate of Quercus sp.	Tree	Augusta, MI 49012, USA		No	yes		2	euploid			No	Unassigned
CDR	7,454,718	8	run7	Flowers of Centaurea alba	Flower	Spain		No	yes		2	euploid	8. Mixed origin		No	Unassigned
CDS	6,779,471	10	run9	Tomato	Fruit	Spain		No	yes		2	euploid	1. Wine/European		No	Domesticated
CDT	6,921,185	2	run10	Larvae of Dacus oleae	Insect	Spain		No	yes		2	euploid	2. Alpechin		No	Unassigned
BCL	5,458,359	10	run9	Human feces	Human	French Guiana	South America	Yes	no		2	euploid	10. French Guiana human		No	Unassigned
CEA	6,559,551	17	run13	Soil	Soil	Spain		No	yes		1	euploid	1. Wine/European		No	Domesticated
CEB	6,582,469	3	run2	Soil	Soil	Spain		No	yes		1	euploid	1. Wine/European		No	Domesticated
CEC	6,394,401	12	run10	Soil	Soil	Spain		No	yes		2	euploid	1. Wine/European		No	Domesticated
CED	4,870,581	16	run12	Soil	Soil	Spain		No	yes		2	euploid	1. Wine/European		No	Domesticated
CEF	7,282,341	4	run3	Soil	Soil	Spain		No	yes		2	euploid	1. Wine/European		No	Domesticated
CEG	7,046,528	4	run3	Soil	Soil	Taiwan		No	yes		2	euploid	17. Taiwanese		No	Wild
CEH	9,202,331	1	run1	Fruiting body of Russula sp.	Fruit	Taiwan		No	yes		2	euploid			No	Unassigned
CEI	4,000,518	7	run5	Soil	Soil	Taiwan		No	yes		2	euploid	17. Taiwanese		No	Wild
CEK	5,737,458	4	run3	Fermented fish	Fermentation	Tailand		No	yes		2	euploid	26. Asian fermentation		No	Unassigned
CEL	8,128,160	16	run12	Fermented shrimp	Fermentation	Tailand		No	yes		2	euploid	26. Asian fermentation		No	Unassigned
CEM	6,343,764	5	run4	Fermenting acorn meal	Fermentation	North Korea		No	yes		1	euploid	M3. Mosaic region 3		No	Unassigned
CEN	7,440,230	1	run1	Concentrated orange juice	Fruit			Yes	should be		2	aneu;+1*11;+1*13;	M3. Mosaic region 3		Yes	Unassigned
XTRA_DXL	7,889,037	1	run1		Lab strain			No			1		M3. Mosaic region 3			Unassigned
CEP	5,930,407	14	run11	Tapuy (rice wine)	Fermentation	Philippines		No	should be		2	aneu;+1*8;			Yes	Unassigned
CEQ	6,535,106	10	run9	Cassava	Fermentation	Burundi		No	yes		2	euploid	M3. Mosaic region 3		No	Unassigned
CES	6,196,630	2	run10	Maize dough	Bakery	Ghana		No	should be		2	aneu;-1*1;	6. African beer		Yes	Domesticated
CET	5,763,676	8	run7	Maize dough	Bakery	Ghana		No	should be		2	aneu;-1*9;	6. African beer		Yes	Domesticated
CEV	6,017,743	3	run2	Moromi of Chinese wine kaoliangchiu	Distillery	China		No	yes		1	euploid	26. Asian fermentation		No	Unassigned
CFB	8,643,143	9	run8	Wine	Wine	Bordeaux	Europe	No	no		2	aneu;+2*9;	1. Wine/European		Yes	Domesticated
CFD	6,737,358	1	run1	Carlsberg Beer, American Ale yeast	Beer	USA	North America	Yes	no		4	aneu;-1*1;-1*5;+1*6;-1*12;	11. Ale beer		Yes	Domesticated
CFE	6,265,273	7	run5	Carlsberg Beer, super high gravity	Beer	United Kingdom	Europe	Yes	no		2	euploid	1. Wine/European		No	Domesticated
CFF	6,423,081	13	run10	Carlsberg Beer	Beer	Belgium	Europe	Yes	no		2	euploid	7. Mosaic beer		No	Domesticated
CFH	6,399,261	8	run7	Carlsberg Beer	Beer	UK	Europe	Yes	no		4	aneu;-1*1;-1*7;	11. Ale beer		Yes	Domesticated
CFI	6,564,185	7	run5	Carlsberg Beer	Beer	UK	Europe	Yes	no		4	aneu;+1*9;	8. Mixed origin		Yes	Unassigned
CFM	6,408,989	12	run10	Carlsberg Beer, """""""""""""""""""""""""""""""""""""""""""""""""""""""""""""""""""""""""""""""""""""""""""""""""""""""""""""""""""""""""""""""""""""""""""""""""""""""""""""""""""""""""""""""""""""""""""""""""""""""""""""""""""""""""""""""""""""""""""""""""""""""""""""""""""""""""""""""""""""""""""""""""""""""""""""""""""""""""""""""""""""""""""""""""""""""""""""""""""""""""""""""""""""""""""""""…	Beer	San Diego, USA	North America	Yes	no		4	aneu;-1*1;-1*5;-1*9;	11. Ale beer		Yes	Domesticated
CFN	5,296,053	16	run12	Carlsberg Beer	Beer			Yes	no		4	aneu;+1*2;+1*9;	8. Mixed origin		Yes	Unassigned
CFP	6,464,680	3	run2	Carlsberg Beer	Beer			Yes	no		4	euploid	8. Mixed origin		No	Unassigned
CFQ	5,193,479	7	run5	Muscate grapes	Wine	Walnut Creek, California	North America	No	no		2	euploid	1. Wine/European		No	Domesticated
CFR	6,354,913	12	run10	Muscat must to be fortified (1939)	Wine	Tulare Winery, California	North America	No	no		2	euploid	1. Wine/European		No	Domesticated
CFT	6,806,141	9	run8	Spoiled Adriatic orchard figs, (1939)	Fruit	Fresno area, California	North America	Yes	no		2	aneu;+1*5;+1*9;	M2. Mosaic region 2		Yes	Unassigned
CFV	4,769,410	11	run10	Citrus fermentation	Fruit			No	no		2	aneu;+1*1;+1*4;	1. Wine/European		Yes	Domesticated
CGB	6,572,700	6	run6	Beetle from infested Prunus bokhariensis, walk plate on RBCA. No mold on plate. Prunus bokhariensis Type Botanky E-1-18	Insect	Winters, CA Wolfskill USDA Prunus germplasm collection,	North America	No	no		2	euploid	M3. Mosaic region 3		No	Unassigned
CGC	6,830,565	17	run13	Female olive fly, surface sterilized, smashed, plated on RBCA	Fruit	Davis, CA, UCD	North America	Yes	no		4	euploid	11. Ale beer		No	Domesticated
CGD	6,217,173	3	run2	Olives from Middle of season 1. on RBCA 11.25.09 Streaked onto PDA 11/30/09	Fruit	Davis, CA, UCD	North America	No	no		2	euploid	2. Alpechin		No	Unassigned
CGE	8,667,324	1	run1	Olive fermentation, 1-gallon, Bucket 5B brine, Sicilian style olives, inoculated with Saccharomyces cerevisiase from 2009 olives.	Fruit	Davis, CA, UCD Food Science, Pilot plant.	North America	No	no		2	euploid	2. Alpechin		No	Unassigned
CGG	6,950,953	1	run1			Long An, South Vietnam	Asia	Yes	no		2	euploid	26. Asian fermentation		No	Unassigned
CGH	6,063,909	10	run9			Ha Noi, North Vietnam	Asia	Yes	no		3	euploid			No	Unassigned
CGI	6,547,484	5	run4			Cai Be, South Vietnam	Asia	Yes	no		2	euploid	26. Asian fermentation		No	Unassigned
CGK	6,025,744	6	run6			Dong Thap, South Vietnam	Asia	Yes	no		2	euploid	26. Asian fermentation		No	Unassigned
CGL	6,414,008	4	run3			Hai Phong, North Vietnam	Asia	Yes	no		2	euploid	26. Asian fermentation		No	Unassigned
CGN	6,190,584	8	run7	Rice fermentation starter culture	Fermentation	Saigon, South Vietnam	Asia	Yes	no		2	euploid	26. Asian fermentation		No	Unassigned
CGP	5,141,464	7	run5			Saigon, South Vietnam	Asia	Yes	no		2	euploid	26. Asian fermentation		No	Unassigned
CGQ	8,548,147	16	run12			My Tho, South Vietnam	Asia	Yes	no		2	euploid	26. Asian fermentation		No	Unassigned
CGR	5,603,267	16	run12	Rice fermentation starter culture	Fermentation	Phan Thiet, South Vietnam	Asia	Yes	no		2	euploid	26. Asian fermentation		No	Unassigned
CGS	9,566,454	14	run11	Fermenting grape must (sweet wine)	Wine	Lebanon	Middle East	No	no		2	euploid	1. Wine/European		No	Domesticated
CGT	5,751,196	6	run6	Fermenting grape must (white wine)	Wine	Lebanon	Middle East	No	no		2	euploid	1. Wine/European	1,1	No	Domesticated
CGV	7,210,907	1	run1	Fermenting grape must (sweet wine)	Wine	Lebanon	Middle East	Yes	no		2	euploid	1. Wine/European		No	Domesticated
CHA	8,472,221	1	run1	Fermenting grape must (sweet wine)	Wine	Lebanon	Middle East	No	no		2	euploid	1. Wine/European		No	Domesticated
CHB	6,210,511	8	run7	Fermenting grape must (white wine)	Wine	Lebanon	Middle East	Yes	no		2	euploid	1. Wine/European		No	Domesticated
CHC	7,485,188	4	run3	Fermenting grape must (red wine)	Wine	Lebanon	Middle East	Yes	no		2	euploid	1. Wine/European		No	Domesticated
CHD	7,504,514	5	run4	Fermenting grape must (white wine)	Wine	Lebanon	Middle East	Yes	no		2	euploid	1. Wine/European		No	Domesticated
CHE	6,486,807	8	run7	Fermenting grape must (rose wine)	Wine	Lebanon	Middle East	Yes	no		2	euploid	1. Wine/European		No	Domesticated
CHF	7,904,481	1	run1	Fermenting grape must (red wine)	Wine	Lebanon	Middle East	Yes	no		2	euploid	1. Wine/European		No	Domesticated
CHG	7,023,589	8	run7	Bakery	Bakery	Vietnam	Asia	Yes	no		2	euploid	8. Mixed origin		No	Unassigned
CHH	7,407,943	14	run11	Bakery	Bakery	France	Europe	Yes	no		2	aneu;+1*7;	8. Mixed origin		Yes	Unassigned
CHI	7,635,013	14	run11	Bakery	Bakery	USA	North America	Yes	no		2	euploid	8. Mixed origin		No	Unassigned
CFA	5,804,031	16	run12	Palm wine	Palm wine	Djibouti		No	yes		2	euploid	13. African palm wine		No	Domesticated
CHL	6,657,082	8	run7	Bakery	Bakery	Northern Europe	Europe	Yes	no		2	aneu;+1*2;+1*13;	8. Mixed origin		Yes	Unassigned
CHM	6,019,195	16	run12	Bakery	Bakery	Northern Europe	Europe	Yes	no		2	euploid	26. Asian fermentation		No	Unassigned
CHN	8,022,138	16	run12	Levain from organic flour (Renan)	Bakery	Gif-sur-Yvette	Europe	Yes	no		2	euploid	M3. Mosaic region 3		No	Unassigned
CHP	8,971,013	7	run5	Levain from organic flour (Renan)	Bakery	Gif-sur-Yvette	Europe	Yes	no		2	euploid	M3. Mosaic region 3		No	Unassigned
CHR	6,798,302	9	run8	Vagina	Human, clinical	France	Europe	Yes	no		2	euploid	8. Mixed origin		No	Unassigned
CHS	6,663,665	6	run6	Feces	Human, clinical	France	Europe	Yes	no		2	euploid	M3. Mosaic region 3		No	Unassigned
CHT	6,946,774	10	run9	Feces	Human, clinical	France	Europe	Yes	no		2	euploid	M3. Mosaic region 3		No	Unassigned
CHV	2,080,860	10	run9	Cider bioindustrial strain	Cider	France	Europe	No	no		2	aneu;+1*9;+1*11;+1*16;	M1. Mosaic region 1		Yes	Unassigned
CIA	5,816,604	9	run8	Bioindustrial strains	Industrial	Bretagne, France	Europe	No	no		2	euploid	1. Wine/European		No	Domesticated
CIB	5,979,461	16	run12	Bioindustrial strains	Industrial	Bretagne, France	Europe	No	no		2	euploid	1. Wine/European		No	Domesticated
CIC	7,053,953	9	run8	Mouth	Human, clinical	Spain	Europe	Yes	no		2	euploid	M3. Mosaic region 3		No	Unassigned
CID	5,530,788	5	run4	Mouth	Human, clinical	Spain	Europe	Yes	no		2	euploid	M3. Mosaic region 3		No	Unassigned
CIE	6,740,537	8	run7	Mouth	Human, clinical	Spain	Europe	Yes	no		3	aneu;+1*1;-1*3;-1*8;-1*9;-1*10;-1*13;	8. Mixed origin		Yes	Unassigned
CIF	5,387,520	3	run2	Feces	Human, clinical	Spain	Europe	Yes	no		2	euploid	M3. Mosaic region 3		No	Unassigned
CIG	6,601,451	5	run4	Feces	Human, clinical	Netherlands	Europe	Yes	no		2	euploid	M3. Mosaic region 3		No	Unassigned
CIH	7,308,382	13	run11	Feces	Human, clinical	Netherlands	Europe	Yes	no		2	euploid	M3. Mosaic region 3		No	Unassigned
CII	5,929,615	13	run11	Sputum	Human, clinical	Netherlands	Europe	Yes	no		2	euploid	M3. Mosaic region 3		No	Unassigned
CIK	5,944,215	12	run10	Sputum	Human, clinical	Netherlands	Europe	Yes	no		2	aneu;+1*11;	M3. Mosaic region 3		Yes	Unassigned
CIL	6,283,459	4	run3	Feces	Human, clinical	Netherlands	Europe	Yes	no		2	euploid	M3. Mosaic region 3		No	Unassigned
CIM	9,696,015	1	run1	Blood (therapy isolate)	Human, clinical	Paris, France, H6	Europe	Yes	no		2	aneu;+2*9;	1. Wine/European	1,3	Yes	Domesticated
CIN	2,747,382	16	run13	Blood (therapy isolate)	Human, clinical	Paris, France, H6	Europe	Yes	no		2	euploid	1. Wine/European	1,3	No	Domesticated
CIP	7,782,909	17	run13	Catheter (therapy isolate)	Human, clinical	Paris, France, H6	Europe	Yes	no		2	aneu;-1*3;+1*7;+1*11;+1*16;	1. Wine/European	1,3	Yes	Domesticated
CIQ	6,021,384	16	run12	Blood (therapy isolate)	Human, clinical	Paris, France, H6	Europe	Yes	no		2	aneu;-1*3;	1. Wine/European	1,3	Yes	Domesticated
CIR	6,889,408	4	run3	Blood (therapy isolate)	Human, clinical	Paris, France, H6	Europe	Yes	no		2	euploid	1. Wine/European	1,3	No	Domesticated
CIS	7,160,857	4	run3	Therapy isolates (Blood)	Human, clinical	Paris, France, H6	Europe	Yes	no		2	euploid	1. Wine/European	1,3	No	Domesticated
CIT	6,415,216	9	run8	Blood (therapy isolate)	Human, clinical	Paris, France, H1	Europe	Yes	no		2	euploid	1. Wine/European	1,3	No	Domesticated
CKA	6,431,480	1	run1	Bronchoalveolar lavage (therapy isolate)	Human, clinical	Paris, France, H3	Europe	Yes	no		2	euploid	M3. Mosaic region 3		No	Unassigned
CKB	6,477,256	10	run9	Blood (therapy isolate)	Human, clinical	Paris, France, H3	Europe	Yes	no		2	euploid	1. Wine/European	1,3	No	Domesticated
CKC	5,389,808	9	run8	Blood (therapy isolate)	Human, clinical	Paris, France, H2	Europe	Yes	no		2	euploid	1. Wine/European	1,3	No	Domesticated
CKD	6,296,935	3	run2	Feces (therapy isolate)	Human, clinical	Paris, France, H2	Europe	Yes	no		2	euploid	1. Wine/European	1,3	No	Domesticated
CKE	3,862,773	6	run6	Feces (therapy isolate)	Human, clinical	Paris, France, H2	Europe	Yes	no		2	euploid	1. Wine/European	1,3	No	Domesticated
CKF	3,568,345	6	run6	Feces (therapy isolate)	Human, clinical	Paris, France, H2	Europe	Yes	no		2	euploid	1. Wine/European	1,3	No	Domesticated
CKG	5,773,311	10	run9	S. boulardii_isolates lychee (reference strain Biocodex)	Fruit	Vietnam	Asia	Yes	no		2	euploid	1. Wine/European	1,3	No	Domesticated
CKH	7,832,961	13	run13	S. boulardii_isolates (from UltraLevure packet)	Industrial	Paris, France	Europe	Yes	no		2	euploid	1. Wine/European	1,3	No	Domesticated
CKI	6,996,284	17	run13	S. boulardii_isolates (from Perenterol capsule)	Human, clinical	Brussels, Belgium	Europe	Yes	no		2	euploid	1. Wine/European	1,3	No	Domesticated
CKK	6,791,758	12	run10	Feces, clinical	Human, clinical	Amiens, France	Europe	Yes	no		4	euploid	8. Mixed origin		No	Unassigned
CKL	6,305,443	13	run10	Feces, therapy	Human, clinical	Amiens, France	Europe	Yes	no		2	euploid	1. Wine/European	1,3	No	Domesticated
CKN	8,247,630	14	run11	Feces, clinical	Human, clinical	Amiens, France	Europe	Yes	no		2	euploid	M3. Mosaic region 3		No	Unassigned
CKP	6,974,465	4	run3		Human, clinical	Paris, France	Europe	Yes	no		2	euploid	1. Wine/European	1,3	No	Domesticated
CKQ	7,003,084	10	run9	Feces (therapy isolate)	Human, clinical	France	Europe	Yes	no		2	euploid	1. Wine/European	1,3	No	Domesticated
CKR	5,669,333	16	run12		Human, clinical	France	Europe	Yes	no		2	aneu;+1*6;			Yes	Unassigned
CKS	7,089,289	13	run12		Human, clinical	France	Europe	Yes	no		4	aneu;+1*15;-1*16;	8. Mixed origin		Yes	Unassigned
CKT	7,388,546	14	run11		Human, clinical	France	Europe	Yes	no		2	euploid	1. Wine/European	1,3	No	Domesticated
CKV	6,292,937	7	run5		Human, clinical	France	Europe	Yes	no		2	euploid	5. French dairy		No	Domesticated
CLA	6,069,675	7	run5		Human, clinical	France	Europe	Yes	no		4	aneu;-1*14;	8. Mixed origin		Yes	Unassigned
CLB	5,766,744	6	run6	Tree leaves	Tree	Bordeaux, France	Europe	No	no		2	euploid	4. Mediterranean oak		No	Wild
CLC	4,750,267	6	run6	Dead tree	Tree	Bordeaux, France	Europe	No	no		2	aneu;+2*3;	4. Mediterranean oak		Yes	Wild
CLD	5,475,239	6	run6	Flower	Flower	Bordeaux, France	Europe	No	no		2	aneu;+2*3;	4. Mediterranean oak		Yes	Wild
CLG	9,458,726	2	run13	Feces	Human, clinical	Nottingham, UK	Europe	Yes	no		2	euploid	M3. Mosaic region 3		No	Unassigned
CLH	5,807,265	9	run8		Wine	Spain	Europe	No	no		2	aneu;+1*2;+1*13;+1*15;	1. Wine/European		Yes	Domesticated
CLI	6,778,806	16	run12	Sake	Sake	Japan	Asia	Yes	no		2	euploid	25. Sake		No	Domesticated
CLK	8,183,589	17	run13	Sake	Sake	Japan	Asia	Yes	no		2	aneu;+2*9;	25. Sake		Yes	Domesticated
CLL	7,722,376	4	run3	Sake	Sake	Japan	Asia	Yes	no		2	euploid	25. Sake		No	Domesticated
CLN	8,002,499	4	run3	Sake	Sake	Japan	Asia	No	no		2	euploid	25. Sake		No	Domesticated
CLP	6,864,880	3	run2	Sake	Sake	Japan	Asia	Yes	no		2	euploid	25. Sake		No	Domesticated
CLQ	6,390,465	8	run7	Sake	Sake	Japan	Asia	No	no		1	aneu;+1*1;	25. Sake		Yes	Domesticated
CLR	4,149,307	7	run5	Sake	Sake	Japan	Asia	Yes	no		2	euploid	25. Sake		No	Domesticated
CLS	6,821,934	8	run7	Sake	Sake	Japan	Asia	Yes	no		2	euploid	25. Sake		No	Domesticated
CLT	7,238,123	10	run9	Sake	Sake	Japan	Asia	Yes	no		2	aneu;+1*9;	25. Sake		Yes	Domesticated
CLV	5,399,036	6	run6	Sake	Sake	Japan	Asia	Yes	no		2	aneu;+1*3;+1*9;	25. Sake		Yes	Domesticated
CMB	6,751,516	3	run2	Sake	Sake	Japan	Asia	Yes	no		2	aneu;+1*11;	25. Sake		Yes	Domesticated
CMC	6,711,249	3	run2	Sake	Sake	Japan	Asia	Yes	no		2	aneu;+1*14;	25. Sake		Yes	Domesticated
CMD	6,179,814	14	run11	Sake	Sake	Japan	Asia	Yes	no		2	aneu;+1*3;+1*9;	25. Sake		Yes	Domesticated
CME	8,004,294	17	run13	Sake	Sake	Japan	Asia	Yes	no		2	aneu;+1*9;	25. Sake		Yes	Domesticated
CMF	6,328,739	9	run8	Sake	Sake	Japan	Asia	Yes	no		2	aneu;+1*3;	25. Sake		Yes	Domesticated
CMG	4,689,915	11	run13	Sake	Sake	Japan	Asia	Yes	no		3	aneu;-1*1;+1*8;	M3. Mosaic region 3		Yes	Unassigned
CMH	8,221,316	14	run11	Sake	Sake	Japan	Asia	Yes	no		2	euploid	25. Sake		No	Domesticated
CMI	5,840,240	3	run2	Sake	Sake	Japan	Asia	Yes	no		2	euploid	25. Sake		No	Domesticated
CMK	6,345,178	3	run2	Sake	Sake	Japan	Asia	Yes	no		2	euploid	25. Sake		No	Domesticated
CML	5,036,749	4	run3	Sake	Sake	Japan	Asia	No	no		2	aneu;-1*1;	25. Sake		Yes	Domesticated
CMM	6,028,993	12	run10	Sake	Sake	Japan	Asia	Yes	no		2	aneu;+1*3;	25. Sake		Yes	Domesticated
CMN	5,944,803	9	run8	Sake	Sake	Japan	Asia	Yes	no		2	aneu;+1*1;	25. Sake		Yes	Domesticated
CMP	6,150,301	6	run6	Quercus sp.	Tree	Pennsylvania, USA	North America	No	no		2	euploid	21. Ecuadorean		No	Wild
CMQ	6,514,586	6	run6	Quercus sp.	Tree	Pennsylvania, USA	North America	No	no		2	euploid	21. Ecuadorean		No	Wild
CMS	7,577,135	1	run1	Quercus sp.	Tree	Pennsylvania, USA	North America	No	no		2	euploid			No	Unassigned
CMT	5,801,908	5	run4	Bioethanol	Bioethanol	Brazil	South America	Yes	no		2	euploid	3. Brazilian bioethanol		No	Domesticated
CNB	5,441,568	9	run8	Bioethanol	Bioethanol	Brazil	South America	Yes	no		2	euploid	3. Brazilian bioethanol		No	Domesticated
CNC	6,126,742	3	run2	Bioethanol	Bioethanol	Brazil	South America	Yes	no		2	euploid	M3. Mosaic region 3		No	Unassigned
CNE	5,424,129	3	run2	Bioethanol	Bioethanol	Brazil	South America	Yes	no		2	euploid	3. Brazilian bioethanol		No	Domesticated
CNF	7,141,022	9	run8	Bioethanol	Bioethanol	Brazil	South America	Yes	no		2	euploid	3. Brazilian bioethanol		No	Domesticated
CNG	8,684,076	4	run3	Bioethanol	Bioethanol	Brazil	South America	Yes	no		2	euploid	3. Brazilian bioethanol		No	Domesticated
CNH	7,322,464	10	run9	Bioethanol	Bioethanol	Brazil	South America	Yes	no		2	euploid	3. Brazilian bioethanol		No	Domesticated
CNI	8,213,721	8	run7	Bioethanol	Bioethanol	Brazil	South America	Yes	no		2	euploid	3. Brazilian bioethanol		No	Domesticated
CNK	7,641,483	8	run7	Bioethanol	Bioethanol	Brazil	South America	Yes	no		2	euploid	3. Brazilian bioethanol		No	Domesticated
CNL	6,475,370	5	run4	Bioethanol	Bioethanol	Brazil	South America	Yes	no		2	aneu;+1*3;	3. Brazilian bioethanol		Yes	Domesticated
CNM	5,924,475	3	run2	Bioethanol	Bioethanol	Brazil	South America	Yes	no		2	euploid	3. Brazilian bioethanol		No	Domesticated
CNN	7,144,271	5	run4	Bioethanol	Bioethanol	Brazil	South America	Yes	no		2	euploid	3. Brazilian bioethanol		No	Domesticated
CNP	6,358,643	3	run2	Bioethanol	Bioethanol	Brazil	South America	Yes	no		2	euploid	3. Brazilian bioethanol		No	Domesticated
CNQ	5,094,678	5	run4	Bioethanol	Bioethanol	Brazil	South America	Yes	no		2	euploid	3. Brazilian bioethanol		No	Domesticated
CNR	7,312,569	8	run7	Bioethanol	Bioethanol	Brazil	South America	Yes	no		2	euploid	3. Brazilian bioethanol		No	Domesticated
CNS	6,169,663	5	run4	Bioethanol	Bioethanol	Brazil	South America	Yes	no		2	euploid	3. Brazilian bioethanol		No	Domesticated
CNT	10,398,984	10	run9	Bioethanol	Bioethanol	Brazil	South America	Yes	no		2	euploid	3. Brazilian bioethanol		No	Domesticated
CNV	4,402,646	5	run4	Bioethanol	Bioethanol	Brazil	South America	Yes	no		2	aneu;+1*6;	3. Brazilian bioethanol		Yes	Domesticated
CPA	7,466,335	1	run1	Must from various Agave sp.	Nature	Mexico	South America	Yes	no		2	euploid			No	Unassigned
CPB	7,435,783	7	run5	Fermented beverage from raisins and sugar	Beer	Hungary	South America	Yes	no		2	aneu;+1*3;	M1. Mosaic region 1		Yes	Unassigned
CPC	7,300,627	4	run3	Apricot pulp	Fruit	Hungary		Yes	no		2	euploid	M3. Mosaic region 3		No	Unassigned
CPD	5,364,325	16	run12	Spoiled beer	Beer			Yes	no		2	aneu;+1*8;	7. Mosaic beer		Yes	Domesticated
CPE	5,847,036	5	run4			El Sauzal, Tenerife, Spain		No	no		2	aneu;+1*1;	1. Wine/European		Yes	Domesticated
CPF	8,676,924	4	run3			Guimar, Tenerife, Spain		Yes	no		2	aneu;+1*2;+1*4;+1*8;+1*9;+1*13;+1*15;	1. Wine/European		Yes	Domesticated
CPG	5,700,705	5	run4	Manzanilla-Alorena, olive (Noe), 2003	Nature	Aceituna, Spain	Europe	No	no		2	euploid	2. Alpechin		No	Unassigned
CPI	7,970,846	1	run1	Agave spp. fermentation during rustic mezcal production	Distillery	Tamaulipas, Mexico	North America	Yes	no		2	euploid	9. Mexican agave		No	Domesticated
CPK	7,315,977	17	run13	Agave spp. fermentation during rustic mezcal production	Distillery	Tamaulipas, Mexico	North America	Yes	no		2	euploid	9. Mexican agave		No	Domesticated
CPL	5,498,424	10	run9	Agave spp. fermentation during rustic mezcal production	Distillery	Tamaulipas, Mexico	North America	Yes	no		2	euploid	9. Mexican agave		No	Domesticated
CPM	6,163,403	10	run9	Agave spp. fermentation during rustic mezcal production	Distillery	Tamaulipas, Mexico	North America	Yes	no		2	euploid	9. Mexican agave		No	Domesticated
CPN	4,616,783	9	run8	Agave spp. fermentation during rustic mezcal production	Distillery	Tamaulipas, Mexico	North America	Yes	no		2	euploid	9. Mexican agave		No	Domesticated
CPQ	6,424,902	10	run9	Agave spp. fermentation during rustic mezcal production	Distillery	Tamaulipas, Mexico	North America	Yes	no		2	aneu;+1*11;	9. Mexican agave		Yes	Domesticated
CPR	6,110,392	7	run5	Agave spp. fermentation during rustic mezcal production	Distillery	Tamaulipas, Mexico	North America	Yes	no		2	aneu;+1*12;	9. Mexican agave		Yes	Domesticated
CPS	6,789,218	12	run10	Palm wine	Palm wine	Burkina Faso	Africa	Yes	no		3	euploid	13. African palm wine		No	Domesticated
CPT	6,926,658	10	run9	Palm wine	Palm wine	Burkina Faso	Africa	Yes	no		2	aneu;+1*9;	13. African palm wine		Yes	Domesticated
CQB	6,188,256	16	run12	Palm wine	Palm wine	Burkina Faso	Africa	Yes	no		2	euploid	13. African palm wine		No	Domesticated
CQC	8,031,334	16	run12	Cocoa bean fermentation	Fermentation	West Africa	Africa	Yes	no		2	euploid	12. West African cocoa		No	Domesticated
CQD	6,442,120	5	run4	Cocoa bean fermentation	Fermentation	West Africa	Africa	Yes	no		2	euploid	12. West African cocoa		No	Domesticated
CQE	7,413,017	5	run4	Cocoa bean fermentation	Fermentation	West Africa	Africa	Yes	no		2	euploid	12. West African cocoa		No	Domesticated
CQF	6,686,327	4	run3	Cocoa bean fermentation	Fermentation	West Africa	Africa	Yes	no		2	euploid	12. West African cocoa		No	Domesticated
CQG	7,151,924	4	run3	Cocoa bean fermentation	Fermentation	West Africa	Africa	Yes	no		2	euploid	12. West African cocoa		No	Domesticated
CQH	6,393,980	10	run9	Cocoa bean fermentation	Fermentation	West Africa	Africa	Yes	no		2	euploid	12. West African cocoa		No	Domesticated
CQI	6,070,804	1	run1	Cocoa bean fermentation	Fermentation	West Africa	Africa	Yes	no		2	euploid	12. West African cocoa		No	Domesticated
CQK	7,388,337	4	run3	Cocoa bean fermentation	Fermentation	West Africa	Africa	Yes	no		2	euploid	12. West African cocoa		No	Domesticated
CQL	6,535,584	10	run9	Cocoa bean fermentation	Fermentation	West Africa	Africa	Yes	no		2	euploid	12. West African cocoa		No	Domesticated
CQM	6,428,779	5	run4	Cocoa bean fermentation	Fermentation	West Africa	Africa	Yes	no		2	euploid	12. West African cocoa		No	Domesticated
CQN	7,264,481	4	run3	Cocoa bean fermentation	Fermentation	West Africa	Africa	Yes	no		2	euploid	12. West African cocoa		No	Domesticated
CQP	6,502,273	16	run12	Cocoa bean fermentation	Fermentation	West Africa	Africa	Yes	no		2	euploid	12. West African cocoa		No	Domesticated
CQQ	8,995,087	16	run12	Sake	Sake	Japan	Asia	Yes	no		2	aneu;+1*3;	25. Sake		Yes	Domesticated
CQR	6,250,515	12	run10	Sake	Sake	Japan	Asia	Yes	no		2	aneu;+1*3;	25. Sake		Yes	Domesticated
CQS	5,453,248	6	run6	Molossus molossus (bat)	Nature	French Guiana	South America	No	no		2	euploid			No	Unassigned
CQT	6,978,964	4	run3	Wine	Wine	Argentina	South America	No	no		2	euploid	1. Wine/European		No	Domesticated
CQV	6,659,578	4	run3	Wine	Wine	Italy	Europe	No	no		2	euploid	1. Wine/European		No	Domesticated
CRA	5,110,478	6	run6	Wine	Wine	Italy	Europe	Yes	no		2	aneu;-1*1;	1. Wine/European		Yes	Domesticated
CRB	7,100,469	3	run2	Wine	Wine	Italy	Europe	No	no		2	euploid	1. Wine/European		No	Domesticated
CRC	6,485,732	4	run3	Wine	Wine	Italy	Europe	No	no		2	euploid	1. Wine/European		No	Domesticated
CRD	6,474,664	3	run2	Wine	Wine	Italy	Europe	No	no		2	euploid	1. Wine/European		No	Domesticated
CRG	5,786,486	16	run12	Wine	Wine	Chile	South America	Yes	no		2	euploid	1. Wine/European		No	Domesticated
CRH	5,706,206	12	run10	Wine	Wine	Chile	South America	Yes	no		2	euploid	1. Wine/European		No	Domesticated
CRI	6,696,276	9	run8	Wine	Wine	Italy	Europe	No	no		2	aneu;+1*4;+1*8;+1*15;	1. Wine/European		Yes	Domesticated
CRK	9,997,135	4	run3	Wine	Wine	Italy	Europe	No	no		2	euploid	1. Wine/European		No	Domesticated
CRL	5,783,370	6	run6	Wine conserved in amphora	Wine	Georgia	Europe	No	no		2	euploid	1. Wine/European		No	Domesticated
FY4-6	7,970,152	16	run13		Lab strain			No			1		M3. Mosaic region 3			Unassigned
XTRA_DGR	7,997,696	13	run13	Cheese/Kefir	Dairy	Moroco, Africa	Africa				2		5. French dairy			Domesticated
XTRA_DGT	6,083,256	16	run12	Cheese	Dairy	Russia	Asia				2		5. French dairy			Domesticated
XTRA_DGU	5,756,024	9	run8	Cheese/Kumiss	Dairy	Kazakhstan, Asia	Asia				3		5. French dairy			Domesticated
XTRA_DHJ	5,119,159	6	run6	MedOak	Oak (Quercus ilex)	Alter do Ch�o, Portugal, Europe	Europe				2		4. Mediterranean oak			Wild
XTRA_DHK	6,080,393	6	run6	MedOak	Oak (Quercus ilex)	Alcornocales Natural Park, Andalusia, Spain, Europe	Europe				2		4. Mediterranean oak			Wild
XTRA_DHO	3,405,865	16	run13	USOak	Oak	Bordeaux, Gironde, France, Europe	Europe				2		M3. Mosaic region 3			Unassigned
XTRA_DGY	6,650,475	10	run9	Rum French Indies	Rum distillery	French West Indies, North America	North America				3	aneu;-1*1;	M3. Mosaic region 3			Unassigned
XTRA_DGW	5,846,241	3	run2	Rum French Indies	Rum distillery	French West Indies, North America	North America				2		M2. Mosaic region 2			Unassigned
XTRA_DGX	6,156,048	12	run10	Rum French Indies	Rum distillery	French West Indies, North America	North America				2		M2. Mosaic region 2			Unassigned
XTRA_DHB	6,360,638	8	run7	Rum French Indies	Rum distillery	French West Indies, North America	North America				2	aneu;+1*1;	M3. Mosaic region 3			Unassigned
XTRA_DCZ	10,043,597	1	run1	voile	Flor	Cordoba, Spain, Europe	Europe				3		1. Wine/European	1,4		Domesticated
XTRA_DDA	9,075,155	2	run13	voile	Flor	Sardinia, Italy, Europe	Europe	No			2		1. Wine/European	1,4		Domesticated
XTRA_DHQ	7,409,868	4	run3	voile	Flor, velum isolate of Flor ageing wine	Spain, Europe	Europe				3	aneu;+1*2;+1*10;+1*12;	1. Wine/European	1,4		Domesticated
XTRA_DCV	6,275,725	12	run10	voile	Flor	Spain, Europe	Europe				2	aneu;+1*3;+1*12;	1. Wine/European	1,4		Domesticated
XTRA_DCN	6,613,716	5	run4	voile	Flor	Jura, France, Europe	Europe	No			2		1. Wine/European	1,4		Domesticated
XTRA_DCT	8,052,019	17	run13	voile	Flor	Jura, France, Europe	Europe	No			2		1. Wine/European	1,4		Domesticated
XTRA_DCO	7,326,967	4	run3	voile	Flor	Hungary, Europe	Europe	No			2		1. Wine/European	1,4		Domesticated
XTRA_DCW	7,305,766	1	run1	voile	Flor	Hungary, Europe	Europe				2	aneu;+1*8;	1. Wine/European	1,4		Domesticated
XTRA_DCP	4,729,258	5	run4	wine	Wine	France, Europe	Europe	No			2		1. Wine/European			Domesticated
XTRA_DCU	5,997,416	5	run4	wine	Wine	Beaujolais, France, Europe	Europe				2		1. Wine/European			Domesticated
XTRA_DGH	9,146,143	1	run1	Grape (Vitis vinifera) isolate	Wine	Montpellier, France , Europe	Europe				2		1. Wine/European			Domesticated
XTRA_DHE	8,558,210	1	run1	bread	Bakery	Japan (Lallemand), Asia	Asia				2		8. Mixed origin			Unassigned
XTRA_DDB	6,445,184	4	run3	Wine + Med Oak	Flor	Cordoba, Spain, Europe	Europe				2		M1. Mosaic region 1			Unassigned
XTRA_DHD	6,303,367	13	run10	Wine+ unknown	Bread	Catania, Sicily, Italy, Europe	Europe				2		M1. Mosaic region 1			Unassigned
AAA	6,094,340	5	run4	Zinfandel vineyard	Wine	California, USA	North America	No	yes	a	1	euploid	1. Wine/European		No	Domesticated
SACE_GAP	9,153,235	7	run5	Wine	Wine	Chile	South America	No	no	a	2	euploid	1. Wine/European		No	Domesticated
SACE_GAS	6,849,258	14	run11	Opuntia spp.	Nature	Bahamas	South America	No	no	a	2	euploid			No	Unassigned
SACE_MAA	6,411,539	3	run2	Royal Victoria Infirmary, Newcastle UK, Galloway A Clinical isolate (Fecal) Mackenzie D	Human, clinical	Newcastle, UK	Europe	No	no	a	2	euploid	M2. Mosaic region 2		No	Unassigned
SACE_MAB	7,156,122	5	run4	Clinical sputum	Human, clinical	Newcastle, UK	Europe	No	no	a	2	euploid	M3. Mosaic region 3		No	Unassigned
SACE_MAL	7,260,017	8	run7	Telok Senangin, Malaysia, Lachance M, 2005 Trigona spp (Stingless bee) collected near Bertam palm flower	Insect	Telok Senangin, Malaysia	Asia	No	no	a	2	euploid	19. Malaysian		No	Wild
SACE_YAA	8,610,813	4	run3		Distillery			No	no		2	euploid	1. Wine/European		No	Domesticated
SACE_YAB	6,040,556	9	run8		Distillery			No	no		2	euploid	7. Mosaic beer		No	Domesticated
SACE_YAC	6,955,696	4	run3	Palm wine	Palm wine	Nigeria		No	no		2	euploid	13. African palm wine		No	Domesticated
SACE_YAE	6,797,480	9	run8	Faeces	Human			No	no		2	euploid	2. Alpechin		No	Unassigned
SACE_YAG	5,521,361	7	run5	Brewery	Beer			No	no		2	euploid	7. Mosaic beer		No	Domesticated
SACE_YAK	6,058,232	8	run7		Human, clinical	California, USA		No	no		2	euploid	M3. Mosaic region 3		No	Unassigned
SACE_YAM	6,930,637	12	run10		Human, clinical			No	no		2	euploid	1. Wine/European		No	Domesticated
SACE_YAN	7,611,133	4	run3		Human, clinical	California, USA		No	no		2	euploid	M3. Mosaic region 3		No	Unassigned
SACE_YAP	6,337,114	10	run9		Human, clinical	California, USA		No	no		2	aneu;+1*9;	M3. Mosaic region 3		Yes	Unassigned
SACE_YAQ	8,847,799	5	run4		Human, clinical	California, USA		No	no		2	euploid	M3. Mosaic region 3		No	Unassigned
SACE_YAR	6,999,047	16	run12		Human, clinical	California, USA		No	no		2	euploid	M3. Mosaic region 3		No	Unassigned
SACE_YAT	8,661,906	13	run13		Human, clinical	California, USA		No	no		2	euploid	M3. Mosaic region 3		No	Unassigned
SACE_YAU	7,336,077	4	run3		Human, clinical	Texas, USA		No	no		2	euploid	M3. Mosaic region 3		No	Unassigned
SACE_YAV	6,527,760	12	run10		Human, clinical	Texas, USA		No	no		2	euploid	M3. Mosaic region 3		No	Unassigned
SACE_YAW	4,879,844	6	run6		Human, clinical	Texas, USA		No	no		2	euploid	M3. Mosaic region 3		No	Unassigned
SACE_YAX	7,261,282	4	run3		Human, clinical	Texas, USA		No	no		2	euploid			No	Unassigned
SACE_YAY	7,180,392	17	run13		Human, clinical	Italy		No	no		2	euploid	1. Wine/European	1,2	No	Domesticated
SACE_YAZ	6,543,373	13	run13		Human, clinical	Italy		No	no		2	euploid	1. Wine/European	1,2	No	Domesticated
SACE_YBA	5,572,424	13	run12		Human, clinical	Italy		No	no		2	euploid	1. Wine/European	1,2	No	Domesticated
SACE_YBB	6,288,539	10	run9		Human, clinical	Italy		No	no		2	euploid	1. Wine/European	1,2	No	Domesticated
SACE_YBE	6,544,997	16	run12		Human, clinical	Italy		No	no		2	euploid	1. Wine/European	1,2	No	Domesticated
SACE_YBF	5,552,056	5	run4		Human, clinical	Italy		No	no		2	euploid	1. Wine/European	1,2	No	Domesticated
SACE_YBG	6,833,956	10	run9		Human, clinical	Italy		No	no		2	euploid	1. Wine/European	1,2	No	Domesticated
SACE_YBH	7,883,133	9	run8		Human, clinical	Italy		No	no		2	euploid	1. Wine/European	1,2	No	Domesticated
SACE_YBJ	6,180,259	3	run2		Human, clinical	Michigan, USA		No	no		2	euploid	M3. Mosaic region 3		No	Unassigned
SACE_YBK	8,319,490	14	run11		Human, clinical	Michigan, USA		No	no		2	euploid	M3. Mosaic region 3		No	Unassigned
SACE_YBL	6,678,499	12	run10		Human, clinical	Michigan, USA		No	no		2	euploid	M3. Mosaic region 3		No	Unassigned
SACE_YBM	7,697,636	14	run11		Human, clinical	Michigan, USA		No	no		2	euploid	M3. Mosaic region 3		No	Unassigned
SACE_YBN	6,110,786	9	run8		Fruit	Illinois, USA		No	no		2	euploid	1. Wine/European		No	Domesticated
SACE_YBP	6,273,207	10	run9		Wine	West Africa		No	no		2	euploid	13. African palm wine		No	Domesticated
SACE_YBQ	6,498,026	12	run10	Sugar cane	Nature			No	no		2	euploid			No	Unassigned
SACE_YBS	4,147,292	6	run6	Quercus sp.	Tree	Pennsylvania, USA		No	no		2	euploid	23. North American oak		No	Wild
SACE_YBT	6,848,701	6	run6		Human, clinical	Texas, USA		No	no		2	euploid	M3. Mosaic region 3		No	Unassigned
SACE_YBU	8,415,115	9	run8		Human, clinical	Washington DC, USA		No	no		2	euploid	M3. Mosaic region 3		No	Unassigned
SACE_YBV	8,198,520	17	run13		Human, clinical	Michigan, USA		No	no		2	euploid			No	Unassigned
SACE_YBW	4,155,075	6	run6		Human, clinical	Minnesota, USA		No	no		2	euploid			No	Unassigned
SACE_YBX	7,321,138	14	run11		Wine	Italy		No	no		2	euploid	1. Wine/European		No	Domesticated
SACE_YBY	10,225,109	14	run11		Wine	Italy		No	no		2	euploid	1. Wine/European		No	Domesticated
SACE_YBZ	4,870,485	6	run6	Sour fig	Fruit	Maryland, USA		No	no		2	euploid	M3. Mosaic region 3		No	Unassigned
SACE_YCA	6,807,722	16	run12		Wine	South Africa		No	no		2	euploid	1. Wine/European		No	Domesticated
SACE_YCB	6,649,854	13	run13		Soil	South Africa		No	no		2	euploid			No	Unassigned
SACE_YCC	6,529,208	1	run1	Molasses	Industrial	Illinois, USA		No	no		2	euploid	M2. Mosaic region 2		No	Unassigned
SACE_YCD	7,947,527	13	run11	Cider	Cider			No	no		2	aneu;+1*1;	1. Wine/European		Yes	Domesticated
SACE_YCE	4,228,168	16	run12	Rum fermentation	Distillery	Trinidad		No	no		2	euploid	M3. Mosaic region 3		No	Unassigned
SACE_YCF	6,271,682	10	run9	Coconut	Fruit	Philippines		No	no		2	euploid	M2. Mosaic region 2		No	Unassigned
SACE_YCG	5,247,902	16	run12	Sugar refinery	Industrial	Maryland, USA		No	no		2	euploid			No	Unassigned
SACE_YCH	1,757,711	16	run12	Sugar cane	Nature	Jamaica		No	no		2	euploid	M3. Mosaic region 3		No	Unassigned
SACE_YCI	5,522,333	12	run10		Wine	Japan		No	no		2	euploid	M1. Mosaic region 1		No	Unassigned
SACE_YCJ	5,334,247	16	run12	Fermented tapioca		Malaya		No	no		2	aneu;+1*9;	26. Asian fermentation		Yes	Unassigned
SACE_YCK	5,657,820	6	run6	Sewage	Industrial	Thailand		No	no		2	euploid	26. Asian fermentation		No	Unassigned
SACE_YCM	6,545,777	6	run6	Guava	Fruit	Philippines		No	no		2	euploid	24. Asian islands		No	Unassigned
SACE_YCN	4,058,572	6	run6	Papaya	Fruit	Philippines		No	no		2	euploid			No	Unassigned
SACE_YCO	5,103,583	6	run6	Wine	Wine			No	no		2	euploid			No	Unassigned
SACE_YCP	6,549,013	12	run10	Wine	Wine	France		No	no		2	euploid	1. Wine/European		No	Domesticated
SACE_YCQ	6,139,991	6	run6	Cider	Cider			No	no		2	euploid	1. Wine/European		No	Domesticated
SACE_YCR	5,279,616	6	run6	Quercus sp.	Tree	Japan		No	no		2	euploid	18. Far East Asia		No	Wild
SACE_YCS	6,614,797	5	run4	Bagasse				No	no		2	euploid	M3. Mosaic region 3		No	Unassigned
SACE_YCT	6,347,047	3	run2	Wine	Wine	France		No	no		2	euploid	M2. Mosaic region 2		No	Unassigned
SACE_YCU	6,236,571	3	run2	Oak	Tree	Pennsylvania, USA		No	no		2	euploid	23. North American oak		No	Wild
SACE_YCV	5,992,064	7	run5	Ginger beer	Beer	West Africa		No	no		2	aneu;+1*8;	13. African palm wine		Yes	Domesticated
SACE_YDB	6,153,301	13	run10	White Tecc		Africa		No	no		2	euploid			No	Unassigned
SACE_YDC	7,866,410	1	run1	Blatz beer	Beer	Ethiopia		No	no		2	euploid	1. Wine/European		No	Domesticated
SACE_YDD	6,696,713	9	run8	Kefyr	Fermentation	Missouri, USA		No	no		2	euploid	7. Mosaic beer		No	Domesticated
SACE_YDE	7,703,055	1	run1	Coconut tuba	Palm wine	Phillipines		No	no		2	euploid	24. Asian islands		No	Unassigned
SACE_YDF	7,236,570	1	run1	Clinical (throat)	Human, clinical			No	no		2	euploid	1. Wine/European		No	Domesticated
SACE_YDH	5,295,754	3	run2	Fermenting fruit juice	Fermentation	Netherlands		No	no		2	aneu;+1*1;+1*6;+1*11;	M3. Mosaic region 3		Yes	Unassigned
SACE_YDI	6,581,037	10	run9	Fermented food		India		No	no		2	euploid			No	Unassigned
SACE_YDJ	6,785,376	4	run3	wine/European	Wine			No	no		2	aneu;+1*1;+1*6;	1. Wine/European		Yes	Domesticated
SACE_YDK	5,534,646	3	run2	Sewage	Industrial	Thailand		No	no		2	euploid	26. Asian fermentation		No	Unassigned
SACE_YDM	5,613,166	16	run12	Clinical	Human, clinical	Portugal		No	no		2	euploid	2. Alpechin		No	Unassigned
SACE_YDO	3,847,049	5	run4	Non-Clinical, segregant of NRRL Y-53 (=NRRL Y-567)	Distillery	Ohio, USA		No	no		2	euploid	1. Wine/European		No	Domesticated
SACE_GAL	6,855,131	10	run9	Lab strain	Lab strain	USA	North America	No	no	a	2	euploid	13. African palm wine		No	Domesticated
SACE_GAV	6,701,950	5	run4	Lab strain	Lab strain			No	no	a	2	euploid	M3. Mosaic region 3		No	Unassigned

## Sheet: Table S2
systematic_name	gene_name	Number	Annotation_Name	Ortholog_in_SGD_2010	S288c_collapsed_ORFs	Occurrences_confirmed_by_mapping	Occurrences_confirmed_only_in_assemblies	Origin_assignment	HGT_Event	Structural_position_in_HGT	Origin	Megablast	query_coverage	identity_percentage	S_paradoxus_clade	Pangenome	AlleleVersion
YAL063C	X1834	1834	1834-YAL063C			0	0	Ancestral								Accessory	Sace
YBL059W	X1931	1931	1931-YBL059W			0	909	Ancestral								Accessory	Sace
YFL050C	X3573	3573	3573-YFL050C			0	900	Ancestral								Accessory	Sace
YGL165C	X3807	3807	3807-YGL165C			0	908	Unknown								Accessory	Sace
YKL163W	X5235	5235	5235-YKL163W			0	780	Unknown			S. mikatae					Accessory	Sace
YPR156C								Introgression								Accessory	Sace
YAR033W								Ancestral								Accessory	Sace
YAR050W								Ancestral								Accessory	Sace
YAR064W								Ancestral								Accessory	Sace
YAR069C								Ancestral								Accessory	Sace
YAR071W								Ancestral								Accessory	Sace
YAR073W								Ancestral								Accessory	Sace
YAR075W								Ancestral								Accessory	Sace
YBL113C								Introgression								Accessory	Sace
YBL112C								Introgression								Accessory	Sace
YBL111C								Introgression								Accessory	Sace
YBL107W-A								Unknown								Accessory	Sace
YBR299W								Ancestral								Accessory	Sace
YBR302C								Ancestral								Accessory	Sace
YCL069W								Ancestral								Accessory	Sace
YCL065W								Ancestral								Accessory	Sace
YCL024W								Ancestral								Accessory	Sace
YCR018C-A								Unknown								Accessory	Sace
YCR045C								Ancestral								Accessory	Sace
YCR104W								Ancestral								Accessory	Sace
YDL248W								Ancestral								Accessory	Sace
YDL246C								Ancestral								Accessory	Sace
YDL245C								Ancestral								Accessory	Sace
YDL050C								Ancestral								Accessory	Sace
YDR008C								Ancestral								Accessory	Sace
YDR039C								Introgression								Accessory	Sace
YDR040C								Introgression								Accessory	Sace
YDR343C								Ancestral								Accessory	Sace
YDR366C								Unknown								Accessory	Sace
YDR545W								Introgression								Accessory	Sace
YEL077C								Introgression								Accessory	Sace
YEL075C								Introgression								Accessory	Sace
YEL070W								Ancestral								Accessory	Sace
YEL069C								Ancestral								Accessory	Sace
YER067C-A								Ancestral								Accessory	Sace
YER133W-A								Ancestral								Accessory	Sace
YER138W-A								Unknown								Accessory	Sace
YER189W								Introgression								Accessory	Sace
YER190W								Introgression								Accessory	Sace
YFL068W								Introgression								Accessory	Sace
YFL066C								Introgression								Accessory	Sace
YFL065C								Introgression								Accessory	Sace
YFL064C								Introgression								Accessory	Sace
YFL062W								Ancestral								Accessory	Sace
YFL060C								Ancestral								Accessory	Sace
YFL015C								Ancestral								Accessory	Sace
YGR295C								Ancestral								Accessory	Sace
YGR296W								Introgression								Accessory	Sace
YHL050C								Introgression								Accessory	Sace
YHL049C								Introgression								Accessory	Sace
YHL019W-A								Ancestral								Accessory	Sace
YHR032W-A								Unknown								Accessory	Sace
YHR145C								Unknown								Accessory	Sace
YHR214W								Ancestral								Accessory	Sace
YHR214W-A								Ancestral								Accessory	Sace
YHR214C-E								Ancestral								Accessory	Sace
YHR218W								Introgression								Accessory	Sace
YHR218W-A								Introgression								Accessory	Sace
YHR219W								Introgression								Accessory	Sace
YIL177C								Introgression								Accessory	Sace
YIL173W								Unknown								Accessory	Sace
YIL082W								Unknown								Accessory	Sace
YIL060W								Unknown								Accessory	Sace
YIL047C-A								Ancestral								Accessory	Sace
YJL225C								Introgression								Accessory	Sace
YJL219W								Unknown								Accessory	Sace
YJR160C								Ancestral								Accessory	Sace
YJR161C								Ancestral								Accessory	Sace
YLL067C								Introgression								Accessory	Sace
YLL066C								Introgression								Accessory	Sace
YLR123C								Unknown								Accessory	Sace
YLR171W								Ancestral								Accessory	Sace
YLR462W								Introgression								Accessory	Sace
YLR466W								Introgression								Accessory	Sace
YML133C								Introgression								Accessory	Sace
YML132W								Ancestral								Accessory	Sace
YMR046W-A								Unknown								Accessory	Sace
YMR173W-A								Ancestral								Accessory	Sace
YMR322C								Ancestral								Accessory	Sace
YMR323W								Ancestral								Accessory	Sace
YMR325W								Ancestral								Accessory	Sace
YNL339C								Introgression								Accessory	Sace
YNL335W								Ancestral								Accessory	Sace
YNL333W								Ancestral								Accessory	Sace
YNL266W								Ancestral								Accessory	Sace
YOL165C								Ancestral								Accessory	Sace
YOL157C								Ancestral								Accessory	Sace
YOL099C								Ancestral								Accessory	Sace
YOR192C-C								Unknown								Accessory	Sace
YOR391C								Ancestral								Accessory	Sace
YOR393W								Ancestral								Accessory	Sace
YOR396W								Introgression								Accessory	Sace
YPL283C								Introgression								Accessory	Sace
YPL282C								Ancestral								Accessory	Sace
YPR002C-A								Unknown								Accessory	Sace
YPR150W								Ancestral								Accessory	Sace
YPR203W								Introgression								Accessory	Sace
YPR204W								Introgression								Accessory	Sace
YAL037C-B								coregenome								coregenome	Sace
YAR020C								coregenome								coregenome	Sace
YBL100C								coregenome								coregenome	Sace
YBL094C								coregenome								coregenome	Sace
YBL083C								coregenome								coregenome	Sace
YBL072C								coregenome								coregenome	Sace
YBL053W								coregenome								coregenome	Sace
YBR031W								coregenome								coregenome	Sace
YBR118W								coregenome								coregenome	Sace
YBR126W-B								coregenome								coregenome	Sace
YCL068C								coregenome								coregenome	Sace
YCL058C								coregenome								coregenome	Sace
YCL046W								coregenome								coregenome	Sace
YCR013C								coregenome								coregenome	Sace
YCR039C								coregenome								coregenome	Sace
YCR050C								coregenome								coregenome	Sace
YCR096C								coregenome								coregenome	Sace
YDL244W								coregenome								coregenome	Sace
YDL228C								coregenome								coregenome	Sace
YDL172C								coregenome								coregenome	Sace
YDL131W								coregenome								coregenome	Sace
YDL034W								coregenome								coregenome	Sace
YDR209C								coregenome								coregenome	Sace
YDR230W								coregenome								coregenome	Sace
YDR396W								coregenome								coregenome	Sace
YDR413C								coregenome								coregenome	Sace
YDR426C								coregenome								coregenome	Sace
YDR433W								coregenome								coregenome	Sace
YDR442W								coregenome								coregenome	Sace
YER039C								coregenome								coregenome	Sace
YER087C-A								coregenome								coregenome	Sace
YER145C-A								coregenome								coregenome	Sace
YER147C-A								coregenome								coregenome	Sace
YER148W-A								coregenome								coregenome	Sace
YER158W-A								coregenome								coregenome	Sace
YFR010W-A								coregenome								coregenome	Sace
YFR031C-A								coregenome								coregenome	Sace
YFR036W-A								coregenome								coregenome	Sace
YGL214W								coregenome								coregenome	Sace
YGL132W								coregenome								coregenome	Sace
YGL102C								coregenome								coregenome	Sace
YGL076C								coregenome								coregenome	Sace
YGR085C								coregenome								coregenome	Sace
YGR151C								coregenome								coregenome	Sace
YGR219W								coregenome								coregenome	Sace
YGR228W								coregenome								coregenome	Sace
YHL034W-A								coregenome								coregenome	Sace
YHR052W-A								coregenome								coregenome	Sace
YHR054C								coregenome								coregenome	Sace
YHR054W-A								coregenome								coregenome	Sace
YHR063W-A								coregenome								coregenome	Sace
YHR203C								coregenome								coregenome	Sace
YIL071W-A								coregenome								coregenome	Sace
YIL068W-A								coregenome								coregenome	Sace
YIR023C-A								coregenome								coregenome	Sace
YJL188C								coregenome								coregenome	Sace
YJL138C								coregenome								coregenome	Sace
YJL119C								coregenome								coregenome	Sace
YJL077C								coregenome								coregenome	Sace
YJL075C								coregenome								coregenome	Sace
YJL067W								coregenome								coregenome	Sace
YJL032W								coregenome								coregenome	Sace
YJR009C								coregenome								coregenome	Sace
YJR023C								coregenome								coregenome	Sace
YJR037W								coregenome								coregenome	Sace
YJR080C								coregenome								coregenome	Sace
YJR114W								coregenome								coregenome	Sace
YJR156C								coregenome								coregenome	Sace
YKL202W								coregenome								coregenome	Sace
YKL169C								coregenome								coregenome	Sace
YKL153W								coregenome								coregenome	Sace
YKL136W								coregenome								coregenome	Sace
YKL123W								coregenome								coregenome	Sace
YKL111C								coregenome								coregenome	Sace
YKL083W								coregenome								coregenome	Sace
YKR035C								coregenome								coregenome	Sace
YLL045C								coregenome								coregenome	Sace
YLL024C								coregenome								coregenome	Sace
YLR062C								coregenome								coregenome	Sace
YLR076C								coregenome								coregenome	Sace
YLR156C-A								coregenome								coregenome	Sace
YLR159C-A								coregenome								coregenome	Sace
YLR198C								coregenome								coregenome	Sace
YLR217W								coregenome								coregenome	Sace
YLR232W								coregenome								coregenome	Sace
YLR262C								coregenome								coregenome	Sace
YLR357W								coregenome								coregenome	Sace
YLR416C								coregenome								coregenome	Sace
YLR444C								coregenome								coregenome	Sace
YMR075C-A								coregenome								coregenome	Sace
YMR153C-A								coregenome								coregenome	Sace
YMR172C-A								coregenome								coregenome	Sace
YMR245W								coregenome								coregenome	Sace
YMR294W-A								coregenome								coregenome	Sace
YMR321C								coregenome								coregenome	Sace
YNL332W								coregenome								coregenome	Sace
YNL319W								coregenome								coregenome	Sace
YNL276C								coregenome								coregenome	Sace
YNL209W								coregenome								coregenome	Sace
YNL109W								coregenome								coregenome	Sace
YNL043C								coregenome								coregenome	Sace
YNL034W								coregenome								coregenome	Sace
YNL030W								coregenome								coregenome	Sace
YNL019C								coregenome								coregenome	Sace
YOL050C								coregenome								coregenome	Sace
YOL037C								coregenome								coregenome	Sace
YOL035C								coregenome								coregenome	Sace
YOR053W								coregenome								coregenome	Sace
YOR055W								coregenome								coregenome	Sace
YOR069W								coregenome								coregenome	Sace
YOR102W								coregenome								coregenome	Sace
YOR104W								coregenome								coregenome	Sace
YOR121C								coregenome								coregenome	Sace
YOR133W								coregenome								coregenome	Sace
YOR169C								coregenome								coregenome	Sace
YOR248W								coregenome								coregenome	Sace
YOR277C								coregenome								coregenome	Sace
YOR390W								coregenome								coregenome	Sace
YPL278C								coregenome								coregenome	Sace
YPL277C								coregenome								coregenome	Sace
YPL220W								coregenome								coregenome	Sace
YPL197C								coregenome								coregenome	Sace
YPL142C								coregenome								coregenome	Sace
YPR044C								coregenome								coregenome	Sace
YPR059C								coregenome								coregenome	Sace
YPR087W								coregenome								coregenome	Sace
YPR123C								coregenome								coregenome	Sace
YPR126C								coregenome								coregenome	Sace
YPR130C								coregenome								coregenome	Sace
YAL068C						57		Ancestral								Accessory	Sace
YBR301W						57		Ancestral								Accessory	Sace
YDR542W						57		Ancestral								Accessory	Sace
YEL049W						57		Ancestral								Accessory	Sace
YGL261C								Introgression								Accessory	Sace
YGL261C						96		Introgression			S. paradoxus					Accessory	Sace
YGR017W						1010		Introgression			S. paradoxus					Accessory	Sace
YGR017W								Introgression								Accessory	Sace
YGR031W								Introgression								Accessory	Sace
YGR031W						2		Introgression			S. paradoxus					Accessory	Sace
YGR294W						57		Ancestral								Accessory	Sace
YHL046C						57		Ancestral								Accessory	Sace
YIL176C						57		Ancestral								Accessory	Sace
YJL223C						57		Ancestral								Accessory	Sace
YLL064C								Introgression								Accessory	Sace
YLL064C						96		Introgression			S. paradoxus					Accessory	Sace
YLR461W								Introgression								Accessory	Sace
YLR461W						96		Introgression			S. paradoxus					Accessory	Sace
YNR076W								Introgression								Accessory	Sace
YNR076W						96		Introgression			S. paradoxus					Accessory	Sace
YOL161C								Introgression								Accessory	Sace
YOL161C						96		Introgression			S. paradoxus					Accessory	Sace
YPR156C		134	134-augustus_masked-1700-AIE_1	YPR156C		7		Introgression			S. paradoxus					Accessory	Sace
YPR202W						9		HGT	expanded_regionB	2	Zygosaccharomyces bailii	Zygosaccharomyces parabailii ATCC60483 chr2				Accessory	Sace
X1-EC1118_1F14_0012g	X1	1	1-EC1118_1F14_0012g			46		HGT	regionA	1	Torulaspora sp.					Accessory	Sace
X2-EC1118_1F14_0023g	X2	2	2-EC1118_1F14_0023g			46		HGT	regionA	2						Accessory	Sace
X3-EC1118_1F14_0034g	X3	3	3-EC1118_1F14_0034g			46		HGT	regionA	3	Torulaspora sp.					Accessory	Sace
X4-EC1118_1F14_0045g	X4	4	4-EC1118_1F14_0045g			46		HGT	regionA	4						Accessory	Sace
X5-EC1118_1F14_0056g	X5	5	5-EC1118_1F14_0056g			46		HGT	regionA	5	Torulaspora sp.					Accessory	Sace
X6-EC1118_1F14_0078g	X6	6	6-EC1118_1F14_0078g			46		HGT	regionA	6	Torulaspora delbrueckii					Accessory	Sace
X7-EC1118_1F14_0089g	X7	7	7-EC1118_1F14_0089g			46		HGT	regionA	7	Torulaspora delbrueckii					Accessory	Sace
X8-EC1118_1F14_0100g	X8	8	8-EC1118_1F14_0100g			46		HGT	regionA	8	Torulaspora sp.					Accessory	Sace
X9-EC1118_1F14_0111g	X9	9	9-EC1118_1F14_0111g			46		HGT	regionA	9	Torulaspora sp.					Accessory	Sace
X10-EC1118_1F14_0133g	X10	10	10-EC1118_1F14_0133g			46		HGT	regionA	10						Accessory	Sace
X11-EC1118_1F14_0144g	X11	11	11-EC1118_1F14_0144g	YEL071W		44		HGT	regionA	11						Accessory	Sace
X12-EC1118_1F14_0155g	X12	12	12-EC1118_1F14_0155g			44		HGT	regionA	12						Accessory	Sace
X47-RTM1-R-14851-	X47	47	47-RTM1-R.14851-			258		Unknown								Accessory	Sace
X149-augustus_masked-2075-ARN_6	X149	149	149-augustus_masked-2075-ARN_6			20		HGT	regionD	14	Torulaspora delbrueckii	Torulaspora delbrueckii CBS 1146 chr3	1	0.93		Accessory	Sace
X150-augustus_masked-2075-ARN_6	X150	150	150-augustus_masked-2075-ARN_6	YFL053W		18		HGT	regionD	8	Torulaspora delbrueckii	Torulaspora delbrueckii CBS 1146 chr3	0.99	0.97		Accessory	Sace
X151-augustus_masked-2075-ARN_6	X151	151	151-augustus_masked-2075-ARN_6			16		HGT	regionD	2	Torulaspora delbrueckii	Torulaspora delbrueckii CBS 1146 chr3	1	0.97		Accessory	Sace
X152-augustus_masked-2075-ARN_6	X152	152	152-augustus_masked-2075-ARN_6			20		HGT	regionD	13	Torulaspora delbrueckii	Torulaspora delbrueckii CBS 1146 chr3	0.99	0.94		Accessory	Sace
X153-augustus_masked-2075-ARN_6	X153	153	153-augustus_masked-2075-ARN_6			18		HGT	regionD	9	Torulaspora delbrueckii	Torulaspora delbrueckii CBS 1146 chr3	1	0.97		Accessory	Sace
X154-augustus_masked-2075-ARN_6	X154	154	154-augustus_masked-2075-ARN_6			16		HGT	regionD	3	Torulaspora delbrueckii	Torulaspora delbrueckii CBS 1146 chr3	1	0.94		Accessory	Sace
X155-augustus_masked-2075-ARN_6	X155	155	155-augustus_masked-2075-ARN_6			18		HGT	regionD	12	Torulaspora delbrueckii	Torulaspora delbrueckii CBS 1146 chr3	1	0.96		Accessory	Sace
X426-maker-115-YCE	X426	426	426-maker-115-YCE			562		Unknown								Accessory	Sace
X470-maker-253-BFM_3	X470	470	470-maker-253-BFM_3			295		Unknown								Accessory	Sace
X484-maker-3105-AHL_3	X484	484	484-maker-3105-AHL_3			645		Unknown								Accessory	Sace
X528-maker-861-BGT_2	X528	528	528-maker-861-BGT_2			58		HGT	regionD	16	Torulaspora delbrueckii	Torulaspora delbrueckii CBS 1146 chr8	1	0.95		Accessory	Sace
X577-snap_masked-1450-AAT_3	X577	577	577-snap_masked-1450-AAT_3			268		Unknown								Accessory	Sace
X917-augustus_masked-BPP_4-5588	X917	917	917-augustus_masked-BPP_4-5588			46		candidate HGT			Torulaspora sp.	Torulaspora delbrueckii CBS 1146 chr 7	0.96	0.84		Accessory	Sace
X940-augustus_masked-BDG_5-19334	X940	940	940-augustus_masked-BDG_5-19334			16		HGT	regionD	1	Torulaspora delbrueckii	Torulaspora delbrueckii CBS 1146 chr3	1	0.97		Accessory	Sace
X941-augustus_masked-BDG_5-19334	X941	941	941-augustus_masked-BDG_5-19334			16		HGT	regionD	4	Torulaspora sp.	Torulaspora delbrueckii CBS 1146 chr3	1	0.96		Accessory	Sace
X942-augustus_masked-BDG_5-19334	X942	942	942-augustus_masked-BDG_5-19334			16		HGT	regionD	6	Torulaspora sp.	Torulaspora delbrueckii CBS 1146 chr3	1	0.96		Accessory	Sace
X943-augustus_masked-BDG_5-19334	X943	943	943-augustus_masked-BDG_5-19334			18		HGT	regionD	10	Torulaspora sp.	Torulaspora delbrueckii CBS 1146 chr3	0.99	0.95		Accessory	Sace
X944-augustus_masked-BDG_5-19334	X944	944	944-augustus_masked-BDG_5-19334			18		HGT	regionD	11	Torulaspora delbrueckii	Torulaspora delbrueckii CBS 1146 chr3	1	0.96		Accessory	Sace
X945-augustus_masked-BDG_5-19334	X945	945	945-augustus_masked-BDG_5-19334			16		HGT	regionD	5	Torulaspora delbrueckii	Torulaspora delbrueckii CBS 1146 chr3	1	0.97		Accessory	Sace
X946-augustus_masked-BDG_5-19334	X946	946	946-augustus_masked-BDG_5-19334			16		HGT	regionD	7	Torulaspora delbrueckii	Torulaspora delbrueckii CBS 1146 chr8	1	0.95		Accessory	Sace
X1107-augustus_masked-AFA_4-7928	X1107	1107	1107-augustus_masked-AFA_4-7928			594		Introgression			S. paradoxus				American	Accessory	Sace
X1446-maker-CDM_4-7429	X1446	1446	1446-maker-CDM_4-7429			360		Introgression			S. paradoxus				American	Accessory	Sace
X1468-maker-BDG_5-19334	X1468	1468	1468-maker-BDG_5-19334			53		HGT	regionD	15		Torulaspora delbrueckii NRRL Y-50541 chr3	0.99	0.85		Accessory	Sace
X1506-maker-AMH_5-6583	X1506	1506	1506-maker-AMH_5-6583			994		Unknown								Accessory	Sace
X1545-maker-AMH_5-6251	X1545	1545	1545-maker-AMH_5-6251			971		Unknown								Accessory	Sace
X1604-snap_masked-BAH_6-7523	X1604	1604	1604-snap_masked-BAH_6-7523			972		Unknown								Accessory	Sace
X1656-snap_masked-BGR_1-19009	X1656	1656	1656-snap_masked-BGR_1-19009			1007		Unknown								Accessory	Sace
X1663-snap_masked-CMG_6-37743	X1663	1663	1663-snap_masked-CMG_6-37743			475		Unknown								Accessory	Sace
X1677-snap_masked-AFA_4-7928	X1677	1677	1677-snap_masked-AFA_4-7928			522		Unknown								Accessory	Sace
X1704-snap_masked-CPD_4-13463	X1704	1704	1704-snap_masked-CPD_4-13463			503		Introgression			S. paradoxus				American	Accessory	Sace
X1767-snap_masked-BCA_3-8244	X1767	1767	1767-snap_masked-BCA_3-8244			894		Unknown								Accessory	Sace
X18-EC1118_1O4_6480g	X18	18	18-EC1118_1O4_6480g			117		HGT	expanded_regionC	42	Torulaspora microellipsoides	Torulaspora microellipsoides FYBL01000004				Accessory	Sace
X19-EC1118_1O4_6491g	X19	19	19-EC1118_1O4_6491g			169		HGT	expanded_regionC	43	Torulaspora microellipsoides	Torulaspora microellipsoides FYBL01000004				Accessory	Sace
X20-EC1118_1O4_6502g_NumOfGenes_2	X20	20	20-EC1118_1O4_6502g_NumOfGenes_2		EC1118_1O4_6502g,EC1118_1O4_6513g	185		HGT	expanded_regionC	44	Torulaspora microellipsoides	Torulaspora microellipsoides FYBL01000004				Accessory	Sace
X21-EC1118_1O4_6524g	X21	21	21-EC1118_1O4_6524g			132		HGT	expanded_regionC	45	Torulaspora microellipsoides	Torulaspora microellipsoides FYBL01000004				Accessory	Sace
X22-EC1118_1O4_6535g	X22	22	22-EC1118_1O4_6535g			129		HGT	expanded_regionC	46	Torulaspora microellipsoides	Torulaspora microellipsoides FYBL01000004				Accessory	Sace
X23-EC1118_1O4_6546g	X23	23	23-EC1118_1O4_6546g			129		HGT	expanded_regionC	47	Torulaspora microellipsoides	Torulaspora microellipsoides FYBL01000004				Accessory	Sace
X24-EC1118_1O4_6557g	X24	24	24-EC1118_1O4_6557g			111		HGT	expanded_regionC	48	Torulaspora microellipsoides	Torulaspora microellipsoides FYBL01000004				Accessory	Sace
X25-EC1118_1O4_6568g	X25	25	25-EC1118_1O4_6568g			111		HGT	expanded_regionC	49	Torulaspora microellipsoides	Torulaspora microellipsoides FYBL01000004				Accessory	Sace
X26-EC1118_1O4_6579g	X26	26	26-EC1118_1O4_6579g			111		HGT	expanded_regionC	50	Torulaspora microellipsoides	Torulaspora microellipsoides FYBL01000004				Accessory	Sace
X27-EC1118_1O4_6612g	X27	27	27-EC1118_1O4_6612g			111		HGT	expanded_regionC	51	Torulaspora microellipsoides	Torulaspora microellipsoides FYBL01000004				Accessory	Sace
X28-EC1118_1O4_6623g	X28	28	28-EC1118_1O4_6623g			111		HGT	expanded_regionC	52	Torulaspora microellipsoides	Torulaspora microellipsoides FYBL01000004				Accessory	Sace
X29-EC1118_1O4_6634g	X29	29	29-EC1118_1O4_6634g			111		HGT	expanded_regionC	53	Torulaspora microellipsoides	Torulaspora microellipsoides FYBL01000004				Accessory	Sace
X30-EC1118_1O4_6645g	X30	30	30-EC1118_1O4_6645g			113		HGT	expanded_regionC	54	Torulaspora microellipsoides	Torulaspora microellipsoides FYBL01000004				Accessory	Sace
X31-EC1118_1O4_6656g	X31	31	31-EC1118_1O4_6656g			113		HGT	expanded_regionC	55	Torulaspora microellipsoides	Torulaspora microellipsoides FYBL01000004				Accessory	Sace
X649-snap_masked-5079-CKG_4	X649	649	649-snap_masked-5079-CKG_4			475		Unknown								Accessory	Sace
X1126-augustus_masked-APS_4-8484	X1126	1126	1126-augustus_masked-APS_4-8484			111		Unknown								Accessory	Sace
X1248-augustus_masked-CCR_1-6225	X1248	1248	1248-augustus_masked-CCR_1-6225			276		candidate HGT			Babjeviella sp.	S. eubayanus mitochondrion / Lacahncea mitochondrion/ Torulaspora mitochondrion	1	98%/77/75		Accessory	Sace
X1507-maker-APS_4-8484	X1507	1507	1507-maker-APS_4-8484			111		Unknown								Accessory	Sace
X1532-maker-CCR_1-6225	X1532	1532	1532-maker-CCR_1-6225			121		candidate HGT			Schizosaccharomyces sp.	S.paradoxus mitochondrion /S. eubayanus/ T. delbrueckii mithocondrion	62/93/61	99%/85/84%		Accessory	Sace
X1555-maker-CMQ_8-5693	X1555	1555	1555-maker-CMQ_8-5693			508		Unknown								Accessory	Sace
X1680-snap_masked-APS_4-8484	X1680	1680	1680-snap_masked-APS_4-8484			111		Unknown								Accessory	Sace
X144-augustus_masked-182-ABQ_6	X144	144	144-augustus_masked-182-ABQ_6			52		Unknown								Accessory	Sace
X575-snap_masked-125-YCE	X575	575	575-snap_masked-125-YCE			436		Unknown								Accessory	Sace
X598-snap_masked-277-BFM_3	X598	598	598-snap_masked-277-BFM_3			228		candidate HGT			Stenotrophomonas maltophilia					Accessory	Sace
X1593-snap_masked-CNH_4-20281	X1593	1593	1593-snap_masked-CNH_4-20281			187		Unknown								Accessory	Sace
X143-augustus_masked-175-YCE	X143	143	143-augustus_masked-175-YCE			350		Unknown								Accessory	Sace
X160-augustus_masked-223-BFM_3	X160	160	160-augustus_masked-223-BFM_3			245		Unknown								Accessory	Sace
X209-augustus_masked-310-ALB_3	X209	209	209-augustus_masked-310-ALB_3			79		Introgression			S. mikatae					Accessory	Sace
X443-maker-1251-ANM_2	X443	443	443-maker-1251-ANM_2			787		Unknown			S. paradoxus					Accessory	Sace
X488-maker-3439-YAX	X488	488	488-maker-3439-YAX			58		Unknown								Accessory	Sace
X544-maker-9974-YCF	X544	544	544-maker-9974-YCF			232		Unknown								Accessory	Sace
X590-snap_masked-207-BFM_3	X590	590	590-snap_masked-207-BFM_3			110		Unknown								Accessory	Sace
X1442-maker-CDK_4-10433	X1442	1442	1442-maker-CDK_4-10433			331		Unknown								Accessory	Sace
X14-EC1118_1N26_0023g	X14	14	14-EC1118_1N26_0023g			407		HGT	expanded_regionB	26	Zygosaccharomyces bailii	Zygosaccharomyces parabailii ATCC60483 chr2				Accessory	Sace
X15-EC1118_1N26_0034g	X15	15	15-EC1118_1N26_0034g			395		HGT	expanded_regionB	27	Zygosaccharomyces bailii	Zygosaccharomyces parabailii ATCC60483 chr2				Accessory	Sace
X457-maker-208-BFM_3	X457	457	457-maker-208-BFM_3			439		Unknown								Accessory	Sace
X494-maker-370-YDJ	X494	494	494-maker-370-YDJ			67		Unknown								Accessory	Sace
X612-snap_masked-3053-YCS	X612	612	612-snap_masked-3053-YCS			52		Unknown								Accessory	Sace
X1513-maker-ABP_6-5400	X1513	1513	1513-maker-ABP_6-5400			61		Introgression			S. paradoxus				Eurasia	Accessory	Sace
X570-snap_masked-1208-YCM	X570	570	570-snap_masked-1208-YCM			26		Unknown								Accessory	Sace
X691-snap_masked-9702-ASM_8	X691	691	691-snap_masked-9702-ASM_8			31		Unknown								Accessory	Sace
X1397-augustus_masked-ACL_7-7535	X1397	1397	1397-augustus_masked-ACL_7-7535			26		Unknown								Accessory	Sace
X1398-augustus_masked-ACL_7-7535	X1398	1398	1398-augustus_masked-ACL_7-7535			26		Unknown								Accessory	Sace
X1399-augustus_masked-ACL_7-7535	X1399	1399	1399-augustus_masked-ACL_7-7535			26		Unknown								Accessory	Sace
X1559-maker-ACL_7-7535	X1559	1559	1559-maker-ACL_7-7535			28		Unknown								Accessory	Sace
X1560-maker-ACL_7-7535	X1560	1560	1560-maker-ACL_7-7535			820		Unknown								Accessory	Sace
X1561-maker-ACL_7-7535	X1561	1561	1561-maker-ACL_7-7535			30		Unknown								Accessory	Sace
X1562-maker-ACL_7-7535	X1562	1562	1562-maker-ACL_7-7535			28		Unknown								Accessory	Sace
X1755-snap_masked-ACL_7-7535	X1755	1755	1755-snap_masked-ACL_7-7535			30		Unknown								Accessory	Sace
X13-EC1118_1N26_0012g	X13	13	13-EC1118_1N26_0012g			382		HGT	expanded_regionB	25	Zygosaccharomyces bailii	Zygosaccharomyces parabailii ATCC60483 chr2				Accessory	Sace
X16-EC1118_1N26_0045g	X16	16	16-EC1118_1N26_0045g			364		HGT	expanded_regionB	28	Zygosaccharomyces bailii	Zygosaccharomyces parabailii ATCC60483 chr2				Accessory	Sace
X17-EC1118_1N26_0056g	X17	17	17-EC1118_1N26_0056g			402		HGT	expanded_regionB	24	Zygosaccharomyces bailii	Zygosaccharomyces parabailii ATCC60483 chr2				Accessory	Sace
X1283-augustus_masked-BDM_5-23139	X1283	1283	1283-augustus_masked-BDM_5-23139			313		HGT	expanded_regionB	1	Zygosaccharomyces bailii	Zygosaccharomyces parabailii ATCC60483 chr2				Accessory	Sace
X1166-augustus_masked-CLL_4-5918	X1166	1166	1166-augustus_masked-CLL_4-5918			51		Unknown								Accessory	Sace
X537-maker-9712-ASM_8	X537	537	537-maker-9712-ASM_8			299		Unknown								Accessory	Sace
X1284-augustus_masked-APC_4-8186	X1284	1284	1284-augustus_masked-APC_4-8186			150		Unknown								Accessory	Sace
X1544-maker-BAP_7-6884	X1544	1544	1544-maker-BAP_7-6884			256		Unknown								Accessory	Sace
X930-augustus_masked-ADV_4-6333	X930	930	930-augustus_masked-ADV_4-6333			113		Unknown								Accessory	Sace
X1186-augustus_masked-CNI_4-19788	X1186	1186	1186-augustus_masked-CNI_4-19788			32		Unknown								Accessory	Sace
X117-augustus_masked-1659-AIE_1	X117	117	117-augustus_masked-1659-AIE_1			17		Introgression			S. paradoxus				Eurasia	Accessory	Sace
X119-augustus_masked-1663-AIE_1	X119	119	119-augustus_masked-1663-AIE_1			17		Introgression			S. paradoxus				Eurasia	Accessory	Sace
X342-augustus_masked-770-BSG_4	X342	342	342-augustus_masked-770-BSG_4			41		candidate HGT				Torulaspora delbrueckii CBS 1146 chr 5	0.91	0.72		Accessory	Sace
X350-augustus_masked-779-BSG_4	X350	350	350-augustus_masked-779-BSG_4			36		Unknown								Accessory	Sace
X654-snap_masked-5487-AQA_4	X654	654	654-snap_masked-5487-AQA_4			17		Introgression			S. paradoxus				ND	Accessory	Sace
X904-augustus_masked-BIL_3-4712	X904	904	904-augustus_masked-BIL_3-4712			36		candidate HGT			Candida	Kazachstania africana CBS 2517 chr 3 / Z.rouxii/ parabailii	92% / 98/84	70%/68/69%		Accessory	Sace
X906-augustus_masked-BIL_3-4712	X906	906	906-augustus_masked-BIL_3-4712			36		Unknown								Accessory	Sace
X963-augustus_masked-ABM_5-4457	X963	963	963-augustus_masked-ABM_5-4457			17		Introgression			S. paradoxus				Eurasia	Accessory	Sace
X1087-augustus_masked-CDT_2-5278	X1087	1087	1087-augustus_masked-CDT_2-5278			17		Introgression			S. paradoxus				Eurasia	Accessory	Sace
X1217-augustus_masked-BRK_4-4809	X1217	1217	1217-augustus_masked-BRK_4-4809			17		Introgression			S. paradoxus				Eurasia	Accessory	Sace
X1456-maker-ATQ_7-5187	X1456	1456	1456-maker-ATQ_7-5187			10		Introgression			S. paradoxus				ND	Accessory	Sace
X1476-maker-AID_2-6438	X1476	1476	1476-maker-AID_2-6438			17		Introgression			S. paradoxus				Eurasia	Accessory	Sace
X1637-snap_masked-ABM_5-4457	X1637	1637	1637-snap_masked-ABM_5-4457			17		Introgression			S. paradoxus				Eurasia	Accessory	Sace
X1689-snap_masked-AVB_8-7958	X1689	1689	1689-snap_masked-AVB_8-7958			12		Introgression			S. paradoxus				Eurasia	Accessory	Sace
X1698-snap_masked-BRK_4-4809	X1698	1698	1698-snap_masked-BRK_4-4809			17		Unknown			S. paradoxus				American	Accessory	Sace
X1724-snap_masked-BDM_5-22999	X1724	1724	1724-snap_masked-BDM_5-22999			22		HGT	expanded_regionB	Zygosaccharomyces bailii	Zygosaccharomyces parabailii ATCC60483 chr2				Accessory	Sace
X161-augustus_masked-2311-AKE_3	X161	161	161-augustus_masked-2311-AKE_3			9		candidate HGT			Hanseniaspora/Kluvyeromyces/Wickemhamomyces					Accessory	Sace
X236-augustus_masked-4748-CNV_4	X236	236	236-augustus_masked-4748-CNV_4			38		Introgression			S. paradoxus				American	Accessory	Sace
X433-maker-1190-YCM	X433	433	433-maker-1190-YCM			19		Unknown								Accessory	Sace
X531-maker-904-BDN_5	X531	531	531-maker-904-BDN_5			46		Unknown								Accessory	Sace
X587-snap_masked-1768-ATP_4	X587	587	587-snap_masked-1768-ATP_4			44		Unknown								Accessory	Sace
X588-snap_masked-1963-YCU	X588	588	588-snap_masked-1963-YCU			91		Unknown								Accessory	Sace
X593-snap_masked-2218-BDE_8	X593	593	593-snap_masked-2218-BDE_8			30		Unknown								Accessory	Sace
X594-snap_masked-2218-BDE_8	X594	594	594-snap_masked-2218-BDE_8			30		Unknown								Accessory	Sace
X595-snap_masked-2218-BDE_8	X595	595	595-snap_masked-2218-BDE_8			30		Unknown								Accessory	Sace
X771-augustus_masked-AKG_3-6639	X771	771	771-augustus_masked-AKG_3-6639			9		candidate HGT			Naumovzyma					Accessory	Sace
X1230-augustus_masked-ANA_5-7847	X1230	1230	1230-augustus_masked-ANA_5-7847			44		Unknown								Accessory	Sace
X1621-snap_masked-ABL_5-5136	X1621	1621	1621-snap_masked-ABL_5-5136			23		Unknown								Accessory	Sace
X1671-snap_masked-CQG_6-13109	X1671	1671	1671-snap_masked-CQG_6-13109			154		Unknown								Accessory	Sace
X471-maker-266-BFM_3	X471	471	471-maker-266-BFM_3			103		Unknown								Accessory	Sace
X669-snap_masked-6882-YCR	X669	669	669-snap_masked-6882-YCR			12		Unknown								Accessory	Sace
X1445-maker-AMD_5-6572	X1445	1445	1445-maker-AMD_5-6572			103		Unknown								Accessory	Sace
X46-PUT_LAC_TRASP-R-14850-	X46	46	46-PUT_LAC_TRASP-R.14850-			27		Unknown			S. paradoxus				American	Accessory	Sace
X1498-maker-CDN_4-6216	X1498	1498	1498-maker-CDN_4-6216			65		Introgression			S. paradoxus				American	Accessory	Sace
X635-snap_masked-4313-BND_3	X635	635	635-snap_masked-4313-BND_3			74		Unknown								Accessory	Sace
X1611-snap_masked-CCQ_1-5470	X1611	1611	1611-snap_masked-CCQ_1-5470			34		Introgression			S. paradoxus				Eurasia	Accessory	Sace
X251-augustus_masked-515-ADN_4	X251	251	251-augustus_masked-515-ADN_4			39		Unknown								Accessory	Sace
X489-maker-348-ALB_3	X489	489	489-maker-348-ALB_3			49		Unknown								Accessory	Sace
X490-maker-348-ALB_3	X490	490	490-maker-348-ALB_3			49		Unknown								Accessory	Sace
X491-maker-348-ALB_3	X491	491	491-maker-348-ALB_3			49		Unknown								Accessory	Sace
X492-maker-348-ALB_3	X492	492	492-maker-348-ALB_3			49		Unknown								Accessory	Sace
X609-snap_masked-297-ALB_3	X609	609	609-snap_masked-297-ALB_3			132		Unknown								Accessory	Sace
X619-snap_masked-348-ALB_3	X619	619	619-snap_masked-348-ALB_3			49		Unknown								Accessory	Sace
X659-snap_masked-630-CHM_4	X659	659	659-snap_masked-630-CHM_4			15		Unknown								Accessory	Sace
X833-augustus_masked-CCH_4-6793	X833	833	833-augustus_masked-CCH_4-6793			49		Unknown								Accessory	Sace
X932-augustus_masked-BAP_7-7168	X932	932	932-augustus_masked-BAP_7-7168			176		Introgression			S. paradoxus				Eurasia	Accessory	Sace
X1457-maker-CCH_4-6793	X1457	1457	1457-maker-CCH_4-6793			49		candidate HGT			Kazachstania sp.					Accessory	Sace
X1554-maker-CMQ_8-5693	X1554	1554	1554-maker-CMQ_8-5693			51		Unknown								Accessory	Sace
X1602-snap_masked-CCH_4-6793	X1602	1602	1602-snap_masked-CCH_4-6793			49		candidate HGT			Torulaspora sp.	Torulaspora delbrueckii CBS 1146 chr 5	0.99	0.69		Accessory	Sace
X1603-snap_masked-CCH_4-6793	X1603	1603	1603-snap_masked-CCH_4-6793			49		Unknown								Accessory	Sace
X82-augustus_masked-12212-ALI_5	X82	82	82-augustus_masked-12212-ALI_5			1		Unknown								Accessory	Sace
X83-augustus_masked-12212-ALI_5	X83	83	83-augustus_masked-12212-ALI_5			1		HGT			Wickerharmomyces/Candida	Lachancea thermotolerans CBS 6340 chr C	0.98	0.67		Accessory	Sace
X84-augustus_masked-12212-ALI_5	X84	84	84-augustus_masked-12212-ALI_5			1		HGT			Torulaspora sp.	Lachancea thermotolerans CBS 6340 chr C	0.91	0.68		Accessory	Sace
X169-augustus_masked-2392-BTV_5	X169	169	169-augustus_masked-2392-BTV_5			51		Introgression			S. paradoxus				American	Accessory	Sace
X237-augustus_masked-4776-BCQ_8	X237	237	237-augustus_masked-4776-BCQ_8			23		Unknown								Accessory	Sace
X238-augustus_masked-4776-BCQ_8	X238	238	238-augustus_masked-4776-BCQ_8			23		Unknown								Accessory	Sace
X440-maker-12217-ALI_5	X440	440	440-maker-12217-ALI_5			1		Unknown			S. paradoxus				American	Accessory	Sace
X441-maker-12217-ALI_5	X441	441	441-maker-12217-ALI_5			1		Introgression			S. paradoxus				American	Accessory	Sace
X535-maker-969-AFD_4	X535	535	535-maker-969-AFD_4			109		Introgression			S. paradoxus				ND	Accessory	Sace
X622-snap_masked-3685-BTA_5	X622	622	622-snap_masked-3685-BTA_5			130		Introgression			S. paradoxus				American	Accessory	Sace
X628-snap_masked-4220-BCN_8	X628	628	628-snap_masked-4220-BCN_8			37		Introgression			S. paradoxus				American	Accessory	Sace
X639-snap_masked-4776-BCQ_8	X639	639	639-snap_masked-4776-BCQ_8			23		Unknown								Accessory	Sace
X798-augustus_masked-ALI_5-14966	X798	798	798-augustus_masked-ALI_5-14966			1		Unknown								Accessory	Sace
X875-augustus_masked-YCC-11519	X875	875	875-augustus_masked-YCC-11519			76		Introgression			S. paradoxus				American	Accessory	Sace
X876-augustus_masked-YCC-11519	X876	876	876-augustus_masked-YCC-11519			76		Introgression			S. paradoxus				American	Accessory	Sace
X979-augustus_masked-BCD_8-12448	X979	979	979-augustus_masked-BCD_8-12448			23		Unknown								Accessory	Sace
X981-augustus_masked-BCD_8-12448	X981	981	981-augustus_masked-BCD_8-12448			23		Unknown								Accessory	Sace
X1032-augustus_masked-BCH_5-11150	X1032	1032	1032-augustus_masked-BCH_5-11150			30		Unknown								Accessory	Sace
X1033-augustus_masked-BCH_5-11150	X1033	1033	1033-augustus_masked-BCH_5-11150			22		Unknown			S. mikatae					Accessory	Sace
X1074-augustus_masked-BMV_2-11488	X1074	1074	1074-augustus_masked-BMV_2-11488			32		Introgression			S. paradoxus				American	Accessory	Sace
X1212-augustus_masked-BCG_8-12612	X1212	1212	1212-augustus_masked-BCG_8-12612			19		Unknown								Accessory	Sace
X1240-augustus_masked-ALI_5-15225	X1240	1240	1240-augustus_masked-ALI_5-15225			1		HGT			Lachancea sp.	Lachancea thermotolerans CBS 6340 chr C	1	0.77		Accessory	Sace
X1241-augustus_masked-ALI_5-15225	X1241	1241	1241-augustus_masked-ALI_5-15225			1		HGT			Naumovozyma sp.	Lachancea thermotolerans CBS 6340 chr C	0.99	0.76		Accessory	Sace
X1242-augustus_masked-ALI_5-15225	X1242	1242	1242-augustus_masked-ALI_5-15225			1		HGT			Ogatae Candida	Lachancea thermotolerans CBS 6340 chr C	0.97	0.7		Accessory	Sace
X1351-augustus_masked-BBM_6-7257	X1351	1351	1351-augustus_masked-BBM_6-7257			34		Introgression			S. paradoxus				ND	Accessory	Sace
X1409-augustus_masked-CPN_4-15749	X1409	1409	1409-augustus_masked-CPN_4-15749			25		Introgression			S. paradoxus				American	Accessory	Sace
X1410-augustus_masked-CPN_4-15749	X1410	1410	1410-augustus_masked-CPN_4-15749			51		Introgression			S. paradoxus				American	Accessory	Sace
X1517-maker-ALI_5-15258	X1517	1517	1517-maker-ALI_5-15258			1		Unknown			S. paradoxus				American	Accessory	Sace
X1518-maker-ALI_5-15258	X1518	1518	1518-maker-ALI_5-15258			1		Unknown			S. paradoxus				American	Accessory	Sace
X1529-maker-ALI_5-15225	X1529	1529	1529-maker-ALI_5-15225			1		HGT				Lachancea thermotolerans CBS 6340 chr B	0.82	0.68		Accessory	Sace
X1660-snap_masked-BCB_3-14860	X1660	1660	1660-snap_masked-BCB_3-14860			34		Introgression			S. paradoxus				American	Accessory	Sace
X1661-snap_masked-CMG_6-37743	X1661	1661	1661-snap_masked-CMG_6-37743			2		Introgression			S. mikatae					Accessory	Sace
X1691-snap_masked-ALI_5-15258	X1691	1691	1691-snap_masked-ALI_5-15258			1		Introgression			S. paradoxus				American	Accessory	Sace
X1763-snap_masked-CPN_4-15749	X1763	1763	1763-snap_masked-CPN_4-15749			25		Introgression			S. paradoxus				American	Accessory	Sace
X578-snap_masked-1455-AAT_3	X578	578	578-snap_masked-1455-AAT_3			71		Unknown			S. paradoxus				ND	Accessory	Sace
X1460-maker-AMA_5-10173	X1460	1460	1460-maker-AMA_5-10173			43		Introgression			S. paradoxus				American	Accessory	Sace
X616-snap_masked-3224-CEH_4	X616	616	616-snap_masked-3224-CEH_4			4		Unknown								Accessory	Sace
X1657-snap_masked-AMC_5-5099	X1657	1657	1657-snap_masked-AMC_5-5099			24		Unknown								Accessory	Sace
X1210-augustus_masked-BTE_3-67763	X1210	1210	1210-augustus_masked-BTE_3-67763			37		Unknown								Accessory	Sace
X1483-maker-AHF_3-9619	X1483	1483	1483-maker-AHF_3-9619			5		Unknown								Accessory	Sace
X507-maker-520-ADN_4	X507	507	507-maker-520-ADN_4			30		Unknown								Accessory	Sace
X618-snap_masked-3423-YAX	X618	618	618-snap_masked-3423-YAX			29		Unknown								Accessory	Sace
X77-augustus_masked-11963-BDM_5	X77	77	77-augustus_masked-11963-BDM_5			11		Unknown								Accessory	Sace
X684-snap_masked-859-BGT_2	X684	684	684-snap_masked-859-BGT_2			32		Unknown								Accessory	Sace
X70-augustus_masked-11626-ASB_2	X70	70	70-augustus_masked-11626-ASB_2			1		Unknown								Accessory	Sace
X71-augustus_masked-11626-ASB_2	X71	71	71-augustus_masked-11626-ASB_2			1		candidate HGT			Zygosaccharomyces sp.	Zygosaccharomyces bailii /parabailii	0.99	0.81		Accessory	Sace
X566-snap_masked-11626-ASB_2	X566	566	566-snap_masked-11626-ASB_2			1		candidate HGT			Meyerozyma sp.	Meyerozyma guilliermondii / Pichia membrafaciens	81%/92	78%/76		Accessory	Sace
X1297-augustus_masked-ASB_2-40163	X1297	1297	1297-augustus_masked-ASB_2-40163			1		candidate HGT			Kuraishia	Pichia membrafaciens/Meyerozyma guilliermondii	95%/73	77%/74		Accessory	Sace
X1714-snap_masked-ASB_2-40163	X1714	1714	1714-snap_masked-ASB_2-40163			1		candidate HGT				Zygosaccharomyces bailii /parabailii	0.92	0.73		Accessory	Sace
X688-snap_masked-9264-AVR_6	X688	688	688-snap_masked-9264-AVR_6			5		candidate HGT				Vanderwaltozyma polyspora	100	78		Accessory	Sace
X567-snap_masked-1163-YCM	X567	567	567-snap_masked-1163-YCM			20		Unknown								Accessory	Sace
X1664-snap_masked-CMG_6-37743	X1664	1664	1664-snap_masked-CMG_6-37743			13		Unknown								Accessory	Sace
X641-snap_masked-4866-BCP_8	X641	641	641-snap_masked-4866-BCP_8			11		candidate HGT			Candida	Torulaspora delbrueckii CBS 1146 chr 7 / Tetrapisispora blattae	74%/61	65%/66		Accessory	Sace
X690-snap_masked-963-AFD_4	X690	690	690-snap_masked-963-AFD_4			112		Introgression			S. paradoxus				American	Accessory	Sace
X1085-augustus_masked-BEE_6-12017	X1085	1085	1085-augustus_masked-BEE_6-12017			11		Unknown								Accessory	Sace
X1086-augustus_masked-BEE_6-12017	X1086	1086	1086-augustus_masked-BEE_6-12017			11		Unknown								Accessory	Sace
X1670-snap_masked-BEE_6-12017	X1670	1670	1670-snap_masked-BEE_6-12017			11		Unknown								Accessory	Sace
X1583-snap_masked-ABB_5-4847	X1583	1583	1583-snap_masked-ABB_5-4847			32		Unknown								Accessory	Sace
X190-augustus_masked-2843-CPI_4	X190	190	190-augustus_masked-2843-CPI_4			23		Unknown								Accessory	Sace
X1187-augustus_masked-AHF_3-9612	X1187	1187	1187-augustus_masked-AHF_3-9612			23		Unknown								Accessory	Sace
X1490-maker-BNB_4-11386	X1490	1490	1490-maker-BNB_4-11386			8		Unknown			S. paradoxus				American	Accessory	Sace
X215-augustus_masked-3286-BHG_2	X215	215	215-augustus_masked-3286-BHG_2	YER036C		10		HGT	expanded_regionC	1	Torulaspora microellipsoides	Torulaspora microellipsoides FYBL01000004				Accessory	Sace
X703-augustus_masked-CFC_2-43056	X703	703	703-augustus_masked-CFC_2-43056			10		HGT	expanded_regionC	2	Torulaspora microellipsoides	Torulaspora microellipsoides FYBL01000004				Accessory	Sace
X708-augustus_masked-CFC_2-43056	X708	708	708-augustus_masked-CFC_2-43056			10		HGT	expanded_regionC	3	Torulaspora microellipsoides	Torulaspora microellipsoides FYBL01000004				Accessory	Sace
X624-snap_masked-3893-ATH_3	X624	624	624-snap_masked-3893-ATH_3			4		candidate HGT			Naumovzyma	Kazachstania africana CBS 2517	0.51	0.73		Accessory	Sace
X625-snap_masked-3893-ATH_3	X625	625	625-snap_masked-3893-ATH_3			4		candidate HGT				Candida tenuis ATCC 10573	0.89	0.7		Accessory	Sace
X720-augustus_masked-CFC_2-43056	X720	720	720-augustus_masked-CFC_2-43056			27		HGT	expanded_regionC	41	Torulaspora microellipsoides	Torulaspora microellipsoides FYBL01000004				Accessory	Sace
X1395-augustus_masked-ATH_3-9260	X1395	1395	1395-augustus_masked-ATH_3-9260			4		Unknown								Accessory	Sace
X1536-maker-BDM_5-23139	X1536	1536	1536-maker-BDM_5-23139			9		HGT	expanded_regionB	2	Zygosaccharomyces bailii	Zygosaccharomyces parabailii ATCC60483 chr2				Accessory	Sace
X314-augustus_masked-758-BKQ_2	X314	314	314-augustus_masked-758-BKQ_2			23		Unknown								Accessory	Sace
X244-augustus_masked-4896-BLT_2	X244	244	244-augustus_masked-4896-BLT_2			3		HGT	regionE	4		Zygosaccharomyces rouxii CBS732 chr G	0.72	0.68		Accessory	Sace
X245-augustus_masked-4896-BLT_2	X245	245	245-augustus_masked-4896-BLT_2			2		HGT	regionE	2	Lacchancea sp.	Zygosaccharomyces parabailii chr2	0.72	0.65		Accessory	Sace
X246-augustus_masked-4896-BLT_2	X246	246	246-augustus_masked-4896-BLT_2			3		HGT	regionE	5	Ogatae	Torulaspora delbrueckii CBS 1146 chr4/Zygosaccharomyse rouxii CBS732 chrC/ Z. parabailli chr2	99%/98/99	73%/72/71		Accessory	Sace
X247-augustus_masked-4896-BLT_2	X247	247	247-augustus_masked-4896-BLT_2			3		HGT	regionE	9	Candida	Zygosaccharomyse rouxii CBS732 chrB, Candida tenuis / Wickerhamomyces anomalus/ð	92%/78/75	71%/65/65		Accessory	Sace
X248-augustus_masked-4896-BLT_2	X248	248	248-augustus_masked-4896-BLT_2			3		HGT	regionE	6	Torulaspora sp.	Kluyveromyces lactis strain GG799 chrC/Zygosaccharomyce rouxii CBS732 chrG/Torulaspora delbrueckii CBS1146 chr4/Z. Parabailii chr2	75%/78/75/77	74%/73/71/71		Accessory	Sace
X249-augustus_masked-4896-BLT_2	X249	249	249-augustus_masked-4896-BLT_2			3		HGT	regionE	13	Torulaspora sp.	Torulaspora microellipsoides/Torulaspora delbruekii CBS1146 chr8/Zygosaccharomyces rouxii chrA	97%/95/78	84%/75/68		Accessory	Sace
X250-augustus_masked-4896-BLT_2	X250	250	250-augustus_masked-4896-BLT_2			3		HGT	regionE	8		/				Accessory	Sace
X504-maker-4896-BLT_2	X504	504	504-maker-4896-BLT_2			3		HGT	regionE	16		/				Accessory	Sace
X644-snap_masked-4896-BLT_2	X644	644	644-snap_masked-4896-BLT_2			3		HGT	regionE	14		S.paradoxus	0.87	0.74		Accessory	Sace
X646-snap_masked-4896-BLT_2	X646	646	646-snap_masked-4896-BLT_2			3		HGT	regionE	7		Lachancea termotolerans / Kluyveromyces lactis	85%/65	65%/67		Accessory	Sace
X705-augustus_masked-CFC_2-43056	X705	705	705-augustus_masked-CFC_2-43056			3		HGT	expanded_regionC	38	Torulaspora microellipsoides	Torulaspora microellipsoides FYBL01000004				Accessory	Sace
X706-augustus_masked-CFC_2-43056	X706	706	706-augustus_masked-CFC_2-43056			3		HGT	expanded_regionC	39	Torulaspora microellipsoides	Torulaspora microellipsoides FYBL01000004				Accessory	Sace
X719-augustus_masked-CFC_2-43056	X719	719	719-augustus_masked-CFC_2-43056	YGL253W		3		HGT	expanded_regionC	40	Torulaspora microellipsoides	Torulaspora microellipsoides FYBL01000004				Accessory	Sace
X1022-augustus_masked-AHG_3-5017	X1022	1022	1022-augustus_masked-AHG_3-5017			3		HGT	regionE	10	Schizosaccharomyces sp.	Xylona heveae /Talaromyces atroroseus	68%/54	68%/69		Accessory	Sace
X1023-augustus_masked-AHG_3-5017	X1023	1023	1023-augustus_masked-AHG_3-5017			2		HGT	regionE	3		Torulaspora delbrueckii NRRL Y-50541 chr4/Vanderwaltozyma polyspora	79%/79	77%/77		Accessory	Sace
X1024-augustus_masked-AHG_3-5017	X1024	1024	1024-augustus_masked-AHG_3-5017	YHR208W		2		HGT	regionE	1	Torulaspora sp.	Naumovozyma castelli/ candida glabrata / S. eubayanus/Vanderwaltozyma polyspora / Z. rouxii / T. delbrueckii	100%/98/99/99/100	80%/80/78/78/78		Accessory	Sace
X1479-maker-AHG_3-5017	X1479	1479	1479-maker-AHG_3-5017			3		Unknown								Accessory	Sace
X1651-snap_masked-AHG_3-5017	X1651	1651	1651-snap_masked-AHG_3-5017			3		HGT	regionE	15	Zygosaccharomyces sp.					Accessory	Sace
X1653-snap_masked-AHG_3-5017	X1653	1653	1653-snap_masked-AHG_3-5017			3		HGT	regionE	7		Zygosaccharomyces parabailii ATCC60483 chr2				Accessory	Sace
X1654-snap_masked-AHG_3-5017	X1654	1654	1654-snap_masked-AHG_3-5017			3		Unknown								Accessory	Sace
X608-snap_masked-2960-AEE_3	X608	608	608-snap_masked-2960-AEE_3			5		candidate HGT				Zygosaccharomyces rouxii CBS732 chr E	0.93	0.74		Accessory	Sace
X1491-maker-BPL_2-7584	X1491	1491	1491-maker-BPL_2-7584			5		candidate HGT			Kazachstania sp.					Accessory	Sace
X682-snap_masked-779-BSG_4	X682	682	682-snap_masked-779-BSG_4			27		candidate HGT			Methylobacterium platani	Agrobacterium tumefaciens S33	0.91	0.66		Accessory	Sace
X159-augustus_masked-2209-ABD_5	X159	159	159-augustus_masked-2209-ABD_5			21		Unknown								Accessory	Sace
X462-maker-2208-ABD_5	X462	462	462-maker-2208-ABD_5			12		candidate HGT				S.paradoxus/Candida glabrata	98%/41	74%/69		Accessory	Sace
X463-maker-2208-ABD_5	X463	463	463-maker-2208-ABD_5			12		Unknown								Accessory	Sace
X592-snap_masked-2208-ABD_5	X592	592	592-snap_masked-2208-ABD_5			13		Unknown								Accessory	Sace
X897-augustus_masked-ABD_5-6706	X897	897	897-augustus_masked-ABD_5-6706			12		Unknown								Accessory	Sace
X913-augustus_masked-CET_4-8395	X913	913	913-augustus_masked-CET_4-8395			3		Unknown								Accessory	Sace
X1618-snap_masked-ABD_5-6706	X1618	1618	1618-snap_masked-ABD_5-6706			12		Unknown								Accessory	Sace
X1619-snap_masked-ABD_5-6706	X1619	1619	1619-snap_masked-ABD_5-6706			12		Unknown								Accessory	Sace
X1620-snap_masked-ABD_5-6706	X1620	1620	1620-snap_masked-ABD_5-6706			12		Unknown								Accessory	Sace
X163-augustus_masked-2357-ARB_2	X163	163	163-augustus_masked-2357-ARB_2			6		HGT	regionF	6	Meyerozyma sp.	/				Accessory	Sace
X165-augustus_masked-2358-ARB_2	X165	165	165-augustus_masked-2358-ARB_2			6		HGT	regionF	10		Vanderwaltozyma polyspora	0.9	0.67		Accessory	Sace
X166-augustus_masked-2358-ARB_2	X166	166	166-augustus_masked-2358-ARB_2			6		HGT	regionF	9	Lodderomyces/Candida	Tetrapisispora phaffi CBS 4417 chr 13	0.88	0.69		Accessory	Sace
X465-maker-2357-ARB_2	X465	465	465-maker-2357-ARB_2			6		HGT	regionF	7	Hanseniaspora sp.	/				Accessory	Sace
X467-maker-2381-BTV_5	X467	467	467-maker-2381-BTV_5			4		Unknown								Accessory	Sace
X468-maker-2392-BTV_5	X468	468	468-maker-2392-BTV_5			26		Unknown								Accessory	Sace
X469-maker-2392-BTV_5	X469	469	469-maker-2392-BTV_5			26		Unknown								Accessory	Sace
X596-snap_masked-2357-ARB_2	X596	596	596-snap_masked-2357-ARB_2			6		Unknown								Accessory	Sace
X597-snap_masked-2392-BTV_5	X597	597	597-snap_masked-2392-BTV_5			26		Unknown								Accessory	Sace
X1075-augustus_masked-AEL_3-25454	X1075	1075	1075-augustus_masked-AEL_3-25454			6		HGT	regionF	8	Candida	Naumovozyma dairenensis CBS 421 chromosome 11	0.53	0.66		Accessory	Sace
X1128-augustus_masked-CPA_4-16961	X1128	1128	1128-augustus_masked-CPA_4-16961			6		candidate HGT			Vanderwaltozyma					Accessory	Sace
X1455-maker-BTT_3-19676	X1455	1455	1455-maker-BTT_3-19676			26		Unknown								Accessory	Sace
X1668-snap_masked-AEL_3-25454	X1668	1668	1668-snap_masked-AEL_3-25454			6		Unknown								Accessory	Sace
X481-maker-2926-CDB_2	X481	481	481-maker-2926-CDB_2			10		Unknown								Accessory	Sace
X1466-maker-ACQ_8-4774	X1466	1466	1466-maker-ACQ_8-4774			4		Unknown								Accessory	Sace
X1524-maker-ARH_5-11102	X1524	1524	1524-maker-ARH_5-11102			8		Unknown								Accessory	Sace
X127-augustus_masked-1689-AIE_1	X127	127	127-augustus_masked-1689-AIE_1			21		Introgression			S. paradoxus				Eurasia	Accessory	Sace
X1582-snap_masked-CDT_2-5331	X1582	1582	1582-snap_masked-CDT_2-5331			3		Introgression			S. paradoxus				Eurasia	Accessory	Sace
X788-augustus_masked-YCM-7981	X788	788	788-augustus_masked-YCM-7981			13		Unknown								Accessory	Sace
X1631-snap_masked-BDG_5-19334	X1631	1631	1631-snap_masked-BDG_5-19334			17		Unknown								Accessory	Sace
X233-augustus_masked-4747-CNV_4	X233	233	233-augustus_masked-4747-CNV_4			9		Introgression			S. paradoxus				American	Accessory	Sace
X234-augustus_masked-4747-CNV_4	X234	234	234-augustus_masked-4747-CNV_4			9		Introgression			S. paradoxus				American	Accessory	Sace
X235-augustus_masked-4747-CNV_4	X235	235	235-augustus_masked-4747-CNV_4			9		Introgression			S. paradoxus				American	Accessory	Sace
X1038-augustus_masked-CNP_1-20000	X1038	1038	1038-augustus_masked-CNP_1-20000			9		Introgression			S. paradoxus				American	Accessory	Sace
X651-snap_masked-5418-YCY	X651	651	651-snap_masked-5418-YCY			2		candidate HGT			Babjeviella sp.	Candida glabrata mitochondrion / Lachancea kluyveri mitochondria	85%/82	73%/75		Accessory	Sace
X1501-maker-YDB-17846	X1501	1501	1501-maker-YDB-17846			2		Unknown								Accessory	Sace
X1537-maker-YCY-8051	X1537	1537	1537-maker-YCY-8051			2		Unknown								Accessory	Sace
X1538-maker-YCY-8051	X1538	1538	1538-maker-YCY-8051			4		Unknown			S. mikatae					Accessory	Sace
X509-maker-5314-AAQ_3	X509	509	509-maker-5314-AAQ_3			1		Unknown								Accessory	Sace
X1708-snap_masked-BAN_7-6753	X1708	1708	1708-snap_masked-BAN_7-6753			22		Unknown								Accessory	Sace
X230-augustus_masked-4431-BFP_3	X230	230	230-augustus_masked-4431-BFP_3			21		Unknown								Accessory	Sace
X559-snap_masked-10743-CDF_1	X559	559	559-snap_masked-10743-CDF_1			9		Unknown								Accessory	Sace
X849-augustus_masked-CCQ_1-5470	X849	849	849-augustus_masked-CCQ_1-5470			2		Introgression			S. paradoxus				Eurasia	Accessory	Sace
X72-augustus_masked-1166-YCM	X72	72	72-augustus_masked-1166-YCM			5		candidate HGT			Kluvyeromyces	Torulaspora delbrueckii NRRL Y-50541 chr 4	0.97	0.73		Accessory	Sace
X73-augustus_masked-1166-YCM	X73	73	73-augustus_masked-1166-YCM			6		Unknown								Accessory	Sace
X1003-augustus_masked-YCM-7680	X1003	1003	1003-augustus_masked-YCM-7680			5		candidate HGT			Torulaspora sp.	Torulaspora delbrueckii CBS 1146 chr 2	0.89	0.77		Accessory	Sace
X1004-augustus_masked-YCM-7680	X1004	1004	1004-augustus_masked-YCM-7680			5		Unknown								Accessory	Sace
X1005-augustus_masked-YCM-7680	X1005	1005	1005-augustus_masked-YCM-7680			5		Unknown								Accessory	Sace
X1006-augustus_masked-YCM-7680	X1006	1006	1006-augustus_masked-YCM-7680			5		Unknown								Accessory	Sace
X1007-augustus_masked-YCM-7680	X1007	1007	1007-augustus_masked-YCM-7680			5		Unknown								Accessory	Sace
X626-snap_masked-3911-CCQ_1	X626	626	626-snap_masked-3911-CCQ_1			5		Unknown			S. paradoxus				Eurasia	Accessory	Sace
X225-augustus_masked-3859-CMG_6	X225	225	225-augustus_masked-3859-CMG_6	YJL218W		1		Introgression			S. mikatae					Accessory	Sace
X226-augustus_masked-3859-CMG_6	X226	226	226-augustus_masked-3859-CMG_6			1		Introgression			S. mikatae					Accessory	Sace
X568-snap_masked-11855-BEF_7	X568	568	568-snap_masked-11855-BEF_7			5		Unknown								Accessory	Sace
X1063-augustus_masked-CMG_6-37743	X1063	1063	1063-augustus_masked-CMG_6-37743			1		Unknown								Accessory	Sace
X1064-augustus_masked-CMG_6-37743	X1064	1064	1064-augustus_masked-CMG_6-37743			1		Introgression			S. mikatae					Accessory	Sace
X1065-augustus_masked-CMG_6-37743	X1065	1065	1065-augustus_masked-CMG_6-37743	YJL217W		1		Introgression			S. mikatae					Accessory	Sace
X1067-augustus_masked-CMG_6-37743	X1067	1067	1067-augustus_masked-CMG_6-37743			1		Introgression			S. mikatae					Accessory	Sace
X1484-maker-CMG_6-37743	X1484	1484	1484-maker-CMG_6-37743			1		Introgression			S. mikatae					Accessory	Sace
X1485-maker-CMG_6-37743	X1485	1485	1485-maker-CMG_6-37743			1		Unknown								Accessory	Sace
X1662-snap_masked-CMG_6-37743	X1662	1662	1662-snap_masked-CMG_6-37743			1		Introgression			S. mikatae					Accessory	Sace
X191-augustus_masked-2848-CPI_4	X191	191	191-augustus_masked-2848-CPI_4			10		candidate HGT			Vanderwaltozyma	Naumovozyma dairenensis (HE580272.1)	0.95	0.73		Accessory	Sace
X474-maker-2815-CPI_4	X474	474	474-maker-2815-CPI_4			12		Introgression			S. paradoxus				American	Accessory	Sace
X477-maker-2859-CPI_4	X477	477	477-maker-2859-CPI_4			9		Introgression			S. mikatae					Accessory	Sace
X1201-augustus_masked-AHF_3-9612	X1201	1201	1201-augustus_masked-AHF_3-9612			10		candidate HGT			Pichia	Naumovozyma dairenensis (HE580272.1)	0.83	0.72		Accessory	Sace
X1203-augustus_masked-AHF_3-9612	X1203	1203	1203-augustus_masked-AHF_3-9612			10		candidate HGT			Kluvyeromyces	Naumovozyma dairenensis (HE580272.1)	0.53	0.65		Accessory	Sace
X908-augustus_masked-ABL_5-5136	X908	908	908-augustus_masked-ABL_5-5136			2		Unknown								Accessory	Sace
X1296-augustus_masked-YCB-8071	X1296	1296	1296-augustus_masked-YCB-8071			5		candidate HGT			Schizosaccharomyces sp.	S.mikatae / kudriavzevii / paradoxus	89/89/89	83%/83/82		Accessory	Sace
X452-maker-1692-AIE_1	X452	452	452-maker-1692-AIE_1			9		Unknown			S. paradoxus				Eurasia	Accessory	Sace
X1742-snap_masked-CPA_4-16842	X1742	1742	1742-snap_masked-CPA_4-16842			3		Unknown								Accessory	Sace
X287-augustus_masked-6649-CPA_4	X287	287	287-augustus_masked-6649-CPA_4			2		Introgression			S. paradoxus				American	Accessory	Sace
X663-snap_masked-6649-CPA_4	X663	663	663-snap_masked-6649-CPA_4			2		Introgression			S. paradoxus				American	Accessory	Sace
X666-snap_masked-6650-CPA_4	X666	666	666-snap_masked-6650-CPA_4			2		Introgression			S. paradoxus				American	Accessory	Sace
X678-snap_masked-7599-CPQ_4	X678	678	678-snap_masked-7599-CPQ_4			4		Introgression			S. paradoxus				American	Accessory	Sace
X674-snap_masked-7473-CCL_1	X674	674	674-snap_masked-7473-CCL_1			3		Unknown			S. mikatae					Accessory	Sace
X227-augustus_masked-3919-CCQ_1	X227	227	227-augustus_masked-3919-CCQ_1			1		Introgression			S. paradoxus				Eurasia	Accessory	Sace
X1218-augustus_masked-CCQ_1-5816	X1218	1218	1218-augustus_masked-CCQ_1-5816			1		Unknown								Accessory	Sace
X1390-augustus_masked-CEG_4-7331	X1390	1390	1390-augustus_masked-CEG_4-7331			3		Unknown								Accessory	Sace
X487-maker-3418-ADG_4	X487	487	487-maker-3418-ADG_4			6		Unknown								Accessory	Sace
X384-augustus_masked-986-AFD_4	X384	384	384-augustus_masked-986-AFD_4			10		Introgression			S. paradoxus				American	Accessory	Sace
X1499-maker-BVC_6-19502	X1499	1499	1499-maker-BVC_6-19502			10		Unknown								Accessory	Sace
X81-augustus_masked-1220-ANM_2	X81	81	81-augustus_masked-1220-ANM_2			8		HGT	expanded_regionB	4	Zygosaccharomyces bailii	Zygosaccharomyces parabailii ATCC60483 chr2				Accessory	Sace
X573-snap_masked-1220-ANM_2	X573	573	573-snap_masked-1220-ANM_2			8		HGT	expanded_regionB	3	Zygosaccharomyces bailii	Zygosaccharomyces parabailii ATCC60483 chr2				Accessory	Sace
X627-snap_masked-4168-BEK_7	X627	627	627-snap_masked-4168-BEK_7			3		HGT			M28 virus	M28 Killer toxin mRNA from S.paradoxus	0.99	0.81		Accessory	Sace
X850-augustus_masked-YDE-5670	X850	850	850-augustus_masked-YDE-5670			2		Unknown								Accessory	Sace
X162-augustus_masked-2356-ARB_2	X162	162	162-augustus_masked-2356-ARB_2			2		HGT	regionF	2		/				Accessory	Sace
X164-augustus_masked-2357-ARB_2	X164	164	164-augustus_masked-2357-ARB_2			2		HGT	regionF	3	Debaryomyces sp.	Zygosaccharomyces rouxii CBS732 chr B	0.91	0.67		Accessory	Sace
X466-maker-2357-ARB_2	X466	466	466-maker-2357-ARB_2			2		HGT	regionF	4	Zygosaccharomyces sp.	Zygosaccharomyces rouxii CBS732 chr B	0.51	0.73		Accessory	Sace
X1487-maker-AEL_3-25454	X1487	1487	1487-maker-AEL_3-25454			2		HGT	regionF	1	Kazachstania/Naumozymia	Torulaspora delbrueckii CBS 1146 chr 7 / S, paradoxus	94%/92	69%/70		Accessory	Sace
X1488-maker-AEL_3-25454	X1488	1488	1488-maker-AEL_3-25454			2		HGT	regionF	5	Candida	Wickerhamomyces ciferrii	0.63	0.65		Accessory	Sace
X1250-augustus_masked-BDM_5-23139	X1250	1250	1250-augustus_masked-BDM_5-23139			2		HGT	expanded_regionB	8	Zygosaccharomyces bailii	Zygosaccharomyces parabailii ATCC60483 chr2				Accessory	Sace
X1706-snap_masked-BDM_5-23139	X1706	1706	1706-snap_masked-BDM_5-23139			2		HGT	expanded_regionB	13	Zygosaccharomyces bailii	Zygosaccharomyces parabailii ATCC60483 chr2				Accessory	Sace
X495-maker-3715-BPA_4	X495	495	495-maker-3715-BPA_4			2		Unknown								Accessory	Sace
X369-augustus_masked-8850-CQS_4	X369	369	369-augustus_masked-8850-CQS_4			1		candidate HGT			Lacchancea sp.	Zygosaccharomyces bailii /parabailii	0.88	0.67		Accessory	Sace
X370-augustus_masked-8850-CQS_4	X370	370	370-augustus_masked-8850-CQS_4			1		Unknown								Accessory	Sace
X1401-augustus_masked-CQS_4-6420	X1401	1401	1401-augustus_masked-CQS_4-6420			1		Unknown								Accessory	Sace
X1525-maker-CQS_4-6365	X1525	1525	1525-maker-CQS_4-6365			1		candidate HGT			Kluyverolactis sp.	Kluyveromyces lactis mitochondrion	0.95	0.89		Accessory	Sace
X1526-maker-CQS_4-6365	X1526	1526	1526-maker-CQS_4-6365			1		Unknown								Accessory	Sace
X1757-snap_masked-CQS_4-6420	X1757	1757	1757-snap_masked-CQS_4-6420			1		Unknown								Accessory	Sace
X353-augustus_masked-7951-AMM_4	X353	353	353-augustus_masked-7951-AMM_4			1		Unknown								Accessory	Sace
X354-augustus_masked-7951-AMM_4	X354	354	354-augustus_masked-7951-AMM_4			1		candidate HGT			Candida	Kazachstania africana CBS 2517 chr 3	0.92	0.68		Accessory	Sace
X355-augustus_masked-7976-AMM_4	X355	355	355-augustus_masked-7976-AMM_4			1		Unknown								Accessory	Sace
X523-maker-7978-AMM_4	X523	523	523-maker-7978-AMM_4			1		Unknown								Accessory	Sace
X1181-augustus_masked-AMM_4-6867	X1181	1181	1181-augustus_masked-AMM_4-6867			1		Unknown								Accessory	Sace
X74-augustus_masked-11951-BDM_5	X74	74	74-augustus_masked-11951-BDM_5			1		HGT	expanded_regionB	18	Zygosaccharomyces bailii	Zygosaccharomyces parabailii ATCC60483 chr2				Accessory	Sace
X75-augustus_masked-11951-BDM_5	X75	75	75-augustus_masked-11951-BDM_5			1		HGT	expanded_regionB	15	Zygosaccharomyces bailii	Zygosaccharomyces parabailii ATCC60483 chr2				Accessory	Sace
X76-augustus_masked-11960-BDM_5	X76	76	76-augustus_masked-11960-BDM_5			1		HGT	expanded_regionB	5	Zygosaccharomyces bailii	Zygosaccharomyces parabailii ATCC60483 chr2				Accessory	Sace
X434-maker-11951-BDM_5	X434	434	434-maker-11951-BDM_5			1		HGT	expanded_regionB	10	Zygosaccharomyces bailii	Zygosaccharomyces parabailii ATCC60483 chr2				Accessory	Sace
X435-maker-11951-BDM_5	X435	435	435-maker-11951-BDM_5			1		HGT	expanded_regionB	14	Zygosaccharomyces bailii	Zygosaccharomyces parabailii ATCC60483 chr2				Accessory	Sace
X436-maker-11951-BDM_5	X436	436	436-maker-11951-BDM_5			1		HGT	expanded_regionB	12	Zygosaccharomyces bailii	Zygosaccharomyces parabailii ATCC60483 chr2				Accessory	Sace
X569-snap_masked-11951-BDM_5	X569	569	569-snap_masked-11951-BDM_5			1		HGT	expanded_regionB	20	Zygosaccharomyces bailii	Zygosaccharomyces parabailii ATCC60483 chr2				Accessory	Sace
X1251-augustus_masked-BDM_5-23139	X1251	1251	1251-augustus_masked-BDM_5-23139			1		HGT	expanded_regionB	6	Zygosaccharomyces bailii	Zygosaccharomyces parabailii ATCC60483 chr2				Accessory	Sace
X1318-augustus_masked-BDM_5-22999	X1318	1318	1318-augustus_masked-BDM_5-22999			1		HGT	expanded_regionB	16	Zygosaccharomyces bailii	Zygosaccharomyces parabailii ATCC60483 chr2				Accessory	Sace
X1319-augustus_masked-BDM_5-22999	X1319	1319	1319-augustus_masked-BDM_5-22999			1		HGT	expanded_regionB	17	Zygosaccharomyces bailii	Zygosaccharomyces parabailii ATCC60483 chr2				Accessory	Sace
X1320-augustus_masked-BDM_5-22999	X1320	1320	1320-augustus_masked-BDM_5-22999			1		HGT	expanded_regionB	19	Zygosaccharomyces bailii	Zygosaccharomyces parabailii ATCC60483 chr2				Accessory	Sace
X1321-augustus_masked-BDM_5-22999	X1321	1321	1321-augustus_masked-BDM_5-22999			1		HGT	expanded_regionB	21	Zygosaccharomyces bailii	Zygosaccharomyces parabailii ATCC60483 chr2				Accessory	Sace
X1534-maker-BDM_5-23139	X1534	1534	1534-maker-BDM_5-23139			1		HGT	expanded_regionB	11	Zygosaccharomyces bailii	Zygosaccharomyces parabailii ATCC60483 chr2				Accessory	Sace
X1535-maker-BDM_5-23139	X1535	1535	1535-maker-BDM_5-23139			1		HGT	expanded_regionB	9	Zygosaccharomyces bailii	Zygosaccharomyces parabailii ATCC60483 chr2				Accessory	Sace
X1707-snap_masked-BDM_5-23139	X1707	1707	1707-snap_masked-BDM_5-23139			1		HGT	expanded_regionB	3	Zygosaccharomyces bailii	Zygosaccharomyces bailii /parabailii	0.92	0.73		Accessory	Sace
X1723-snap_masked-BDM_5-22999	X1723	1723	1723-snap_masked-BDM_5-22999			1		HGT	expanded_regionB	23	Zygosaccharomyces bailii	Zygosaccharomyces parabailii ATCC60483 chr2				Accessory	Sace
X637-snap_masked-4547-CCV_1	X637	637	637-snap_masked-4547-CCV_1			1		Unknown								Accessory	Sace
YJR158W	X1091	1091	1091-augustus_masked-AIE_1-5054	YJR158W,YDL245C		5		Introgression			S. paradoxus				Eurasia	Accessory	Sapa
YDL247W	X241	241	241-augustus_masked-4866-BCP_8	YJR160C,YDL247W		16		Introgression			S. paradoxus				American	Accessory	Sapa
YFL059W	X1037	1037	1037-augustus_masked-CNP_1-20000	YNL333W,YFL059W		20		Introgression			S. paradoxus				American	Accessory	Sapa
YFL061W	X1188	1188	1188-augustus_masked-AHF_3-9612	YNL335W,YFL061W		47		Introgression			S. paradoxus				American	Accessory	Sapa
YHR215W	X874	874	874-augustus_masked-YCC-11519	YAR071W,YHR215W		76		Introgression			S. paradoxus				American	Accessory	Sapa
YOL156W	X989	989	989-augustus_masked-BQN_4-5641	YOL156W,YJL219W		91		Introgression			S. paradoxus				Eurasia	Accessory	Sapa
YNL334C	X1189	1189	1189-augustus_masked-AHF_3-9612	YFL060C,YNL334C		10		Introgression			S. paradoxus				American	Accessory	Sapa
YAL035W	X1179	1179	1179-augustus_masked-AVB_8-7958	YAL035W		3		Introgression			S. paradoxus				Eurasia	Accessory	Sapa
YAL036C	X1177	1177	1177-augustus_masked-AVB_8-7958	YAL036C		12		Introgression			S. paradoxus				Eurasia	Accessory	Sapa
YAL037W	X1690	1690	1690-snap_masked-AVB_8-7958	YAL037W		12		Introgression			S. paradoxus				Eurasia	Accessory	Sapa
YAL039C	X1326	1326	1326-augustus_masked-AID_2-6383	YAL039C		14		Introgression			S. paradoxus				Eurasia	Accessory	Sapa
YAL047C	X1765	1765	1765-snap_masked-CPQ_4-15088	YAL047C		5		Introgression			S. paradoxus				American	Accessory	Sapa
YAL048C	X1421	1421	1421-augustus_masked-CPQ_4-15088	YAL048C		5		Introgression			S. paradoxus				American	Accessory	Sapa
YAL061W	X1431	1431	1431-augustus_masked-CPQ_4-15272	YAL061W		5		Introgression			S. paradoxus				American	Accessory	Sapa
YAR027W	X1461	1461	1461-maker-AMA_5-10173	YAR027W		101		Introgression			S. paradoxus				American	Accessory	Sapa
YAR028W	X383	383	383-augustus_masked-969-AFD_4	YAR028W		39		Introgression			S. paradoxus				American	Accessory	Sapa
YAR042W	X176	176	176-augustus_masked-2799-CPI_4	YAR042W		10		Introgression			S. paradoxus				American	Accessory	Sapa
YBL032W	X988	988	988-augustus_masked-CPR_4-17842	YBL032W		9		Introgression			S. paradoxus				American	Accessory	Sapa
YBR007C	X1155	1155	1155-augustus_masked-CGD_5-5436	YBR007C		16		Introgression			S. paradoxus				Eurasia	Accessory	Sapa
YBR008C	X1156	1156	1156-augustus_masked-CGD_5-5436	YBR008C		17		Introgression			S. paradoxus				Eurasia	Accessory	Sapa
YBR036C	X1229	1229	1229-augustus_masked-CPM_4-14363	YBR036C		7		Introgression			S. paradoxus				American	Accessory	Sapa
YBR037C	X1239	1239	1239-augustus_masked-CPA_4-16664	YBR037C		1		Introgression			S. paradoxus				American	Accessory	Sapa
YBR039W	X1076	1076	1076-augustus_masked-AHL_3-7997	YBR039W		9		Introgression			S. paradoxus				Eurasia	Accessory	Sapa
YBR041W	X1078	1078	1078-augustus_masked-AHL_3-7997	YBR041W		5		Introgression			S. paradoxus				Eurasia	Accessory	Sapa
YBR042C	X1079	1079	1079-augustus_masked-AHL_3-7997	YBR042C		21		Introgression			S. paradoxus				Eurasia	Accessory	Sapa
YBR043C	X1080	1080	1080-augustus_masked-AHL_3-7997	YBR043C		11		Introgression			S. paradoxus				Eurasia	Accessory	Sapa
YBR046C	X1196	1196	1196-augustus_masked-AVB_8-8059	YBR046C		5		Introgression			S. paradoxus				Eurasia	Accessory	Sapa
YBR047W	X1197	1197	1197-augustus_masked-AVB_8-8059	YBR047W		6		Introgression			S. paradoxus				Eurasia	Accessory	Sapa
YBR061C	X996	996	996-augustus_masked-AIE_1-5046	YBR061C		17		Introgression			S. paradoxus				Eurasia	Accessory	Sapa
YBR062C	X1475	1475	1475-maker-AIE_1-5046	YBR062C		17		Introgression			S. paradoxus				Eurasia	Accessory	Sapa
YBR063C	X995	995	995-augustus_masked-AIE_1-5046	YBR063C		17		Introgression			S. paradoxus				Eurasia	Accessory	Sapa
YBR065C	X1646	1646	1646-snap_masked-AIE_1-5046	YBR065C		17		Introgression			S. paradoxus				Eurasia	Accessory	Sapa
YBR066C	X994	994	994-augustus_masked-AIE_1-5046	YBR066C		17		Introgression			S. paradoxus				Eurasia	Accessory	Sapa
YBR067C	X993	993	993-augustus_masked-AIE_1-5046	YBR067C		17		Introgression			S. paradoxus				Eurasia	Accessory	Sapa
YBR074W	X1458	1458	1458-maker-CPL_4-15597	YBR074W		13		Introgression			S. paradoxus				American	Accessory	Sapa
YBR076W	X915	915	915-augustus_masked-AQA_4-7308	YBR076W		15		Introgression			S. paradoxus				Eurasia	Accessory	Sapa
YBR077C	X835	835	835-augustus_masked-CPL_4-15597	YBR077C		23		Introgression			S. paradoxus				American	Accessory	Sapa
YBR078W	X519	519	519-maker-6662-CPA_4	YBR078W		25		Introgression			S. paradoxus				American	Accessory	Sapa
YBR079C	X834	834	834-augustus_masked-CPL_4-15597	YBR079C		8		Introgression			S. paradoxus				American	Accessory	Sapa
YBR150C	X1049	1049	1049-augustus_masked-CQS_4-6442	YBR150C		1		Introgression			S. paradoxus				American	Accessory	Sapa
YBR151W	X1053	1053	1053-augustus_masked-CQS_4-6442	YBR151W		1		Introgression			S. paradoxus				American	Accessory	Sapa
YBR152W	X1052	1052	1052-augustus_masked-CQS_4-6442	YBR152W		1		Introgression			S. paradoxus				American	Accessory	Sapa
YBR153W	X1051	1051	1051-augustus_masked-CQS_4-6442	YBR153W		1		Introgression			S. paradoxus				American	Accessory	Sapa
YBR154C	X1048	1048	1048-augustus_masked-CQS_4-6442	YBR154C		1		Introgression			S. paradoxus				American	Accessory	Sapa
YBR155W	X1050	1050	1050-augustus_masked-CQS_4-6442	YBR155W		1		Introgression			S. paradoxus				American	Accessory	Sapa
YBR180W	X1198	1198	1198-augustus_masked-BTG_3-6441	YBR180W		8		Introgression			S. paradoxus				ND	Accessory	Sapa
YBR186W	X472	472	472-maker-2796-CPI_4	YBR186W		7		Introgression			S. paradoxus				American	Accessory	Sapa
YBR187W	X1329	1329	1329-augustus_masked-CPI_4-15337	YBR187W		7		Introgression			S. paradoxus				American	Accessory	Sapa
YBR188C	X1330	1330	1330-augustus_masked-CPI_4-15337	YBR188C		7		Introgression			S. paradoxus				American	Accessory	Sapa
YBR199W	X1072	1072	1072-augustus_masked-CPA_4-16548	YBR199W		1		Introgression			S. paradoxus				American	Accessory	Sapa
YBR293W	X194	194	194-augustus_masked-2860-CPI_4	YBR293W		21		Introgression			S. paradoxus				American	Accessory	Sapa
YBR294W	X193	193	193-augustus_masked-2860-CPI_4	YBR294W		23		Introgression			S. paradoxus				American	Accessory	Sapa
YBR295W	X157	157	157-augustus_masked-2154-BRV_4	YBR295W		23		Introgression			S. paradoxus				American	Accessory	Sapa
YBR297W	X158	158	158-augustus_masked-2154-BRV_4	YBR297W		22		Introgression			S. paradoxus				American	Accessory	Sapa
YCL001W	X95	95	95-augustus_masked-1364-CFF_4	YCL001W		61		Introgression			S. paradoxus				Eurasia	Accessory	Sapa
YCL002C	X446	446	446-maker-1364-CFF_4	YCL002C		58		Introgression			S. paradoxus				Eurasia	Accessory	Sapa
YCL004W	X1157	1157	1157-augustus_masked-ABP_6-5400	YCL004W		39		Introgression			S. paradoxus				Eurasia	Accessory	Sapa
YCL005W	X1686	1686	1686-snap_masked-ABP_6-5400	YCL005W		38		Introgression			S. paradoxus				Eurasia	Accessory	Sapa
YCL005W-A	X1512	1512	1512-maker-ABP_6-5400	YCL005W-A		12		Introgression			S. paradoxus				ND	Accessory	Sapa
YCR002C	X92	92	92-augustus_masked-1266-AHB_2	YCR002C		62		Introgression			S. paradoxus				Eurasia	Accessory	Sapa
YCR003W	X1159	1159	1159-augustus_masked-ABP_6-5400	YCR003W		61		Introgression			S. paradoxus				Eurasia	Accessory	Sapa
YCR004C	X91	91	91-augustus_masked-1266-AHB_2	YCR004C		62		Introgression			S. paradoxus				Eurasia	Accessory	Sapa
YCR005C	X93	93	93-augustus_masked-1266-AHB_2	YCR005C		63		Introgression			S. paradoxus				Eurasia	Accessory	Sapa
YCR008W	X1687	1687	1687-snap_masked-ABP_6-5400	YCR008W		50		Introgression			S. paradoxus				Eurasia	Accessory	Sapa
YCR009C	X1160	1160	1160-augustus_masked-ABP_6-5400	YCR009C		42		Introgression			S. paradoxus				Eurasia	Accessory	Sapa
YCR010C	X1161	1161	1161-augustus_masked-ABP_6-5400	YCR010C		39		Introgression			S. paradoxus				Eurasia	Accessory	Sapa
YCR072C	X1151	1151	1151-augustus_masked-AHM_1-7118	YCR072C		2		Introgression			S. paradoxus				Eurasia	Accessory	Sapa
YCR073C	X1150	1150	1150-augustus_masked-AHM_1-7118	YCR073C		10		Introgression			S. paradoxus				Eurasia	Accessory	Sapa
YCR073W-A	X1152	1152	1152-augustus_masked-AHM_1-7118	YCR073W-A		10		Introgression			S. paradoxus				Eurasia	Accessory	Sapa
YCR102C	X848	848	848-augustus_masked-CCQ_1-5470	YCR102C		3		Introgression			S. paradoxus				Eurasia	Accessory	Sapa
YDL007W	X1057	1057	1057-augustus_masked-BRK_4-4772	YDL007W		11		Introgression			S. paradoxus				Eurasia	Accessory	Sapa
YDL008W	X1056	1056	1056-augustus_masked-BRK_4-4772	YDL008W		11		Introgression			S. paradoxus				Eurasia	Accessory	Sapa
YDL010W	X1055	1055	1055-augustus_masked-BRK_4-4772	YDL010W		11		Introgression			S. paradoxus				Eurasia	Accessory	Sapa
YDL012C	X1482	1482	1482-maker-BRK_4-4772	YDL012C		17		Introgression			S. paradoxus				Eurasia	Accessory	Sapa
YDL013W	X1054	1054	1054-augustus_masked-BRK_4-4772	YDL013W		17		Introgression			S. paradoxus				Eurasia	Accessory	Sapa
YDL048C	X1700	1700	1700-snap_masked-CGD_5-5439	YDL048C		2		Introgression			S. paradoxus				Eurasia	Accessory	Sapa
YDL049C	X1233	1233	1233-augustus_masked-CGD_5-5439	YDL049C		2		Introgression			S. paradoxus				Eurasia	Accessory	Sapa
YDL051W	X1234	1234	1234-augustus_masked-CGD_5-5439	YDL051W		2		Introgression			S. paradoxus				Eurasia	Accessory	Sapa
YDL072C	X1273	1273	1273-augustus_masked-CPG_1-7611	YDL072C		15		Introgression			S. paradoxus				Eurasia	Accessory	Sapa
YDL073W	X1272	1272	1272-augustus_masked-CPG_1-7611	YDL073W		15		Introgression			S. paradoxus				Eurasia	Accessory	Sapa
YDL157C	X803	803	803-augustus_masked-ATQ_7-5187	YDL157C		11		Introgression			S. paradoxus				Eurasia	Accessory	Sapa
YDL160C	X804	804	804-augustus_masked-ATQ_7-5187	YDL160C		10		Introgression			S. paradoxus				Eurasia	Accessory	Sapa
YDL160C-A	X1597	1597	1597-snap_masked-ATQ_7-5187	YDL160C-A		10		Introgression			S. paradoxus				Eurasia	Accessory	Sapa
YDL161W	X808	808	808-augustus_masked-ATQ_7-5187	YDL161W		10		Introgression			S. paradoxus				Eurasia	Accessory	Sapa
YDL164C	X805	805	805-augustus_masked-ATQ_7-5187	YDL164C		10		Introgression			S. paradoxus				Eurasia	Accessory	Sapa
YDL165W	X809	809	809-augustus_masked-ATQ_7-5187	YDL165W		10		Introgression			S. paradoxus				Eurasia	Accessory	Sapa
YDL166C	X806	806	806-augustus_masked-ATQ_7-5187	YDL166C		10		Introgression			S. paradoxus				Eurasia	Accessory	Sapa
YDL167C	X807	807	807-augustus_masked-ATQ_7-5187	YDL167C		10		Introgression			S. paradoxus				Eurasia	Accessory	Sapa
YDL235C	X129	129	129-augustus_masked-1697-AIE_1	YDL235C		15		Introgression			S. paradoxus				Eurasia	Accessory	Sapa
YDL236W	X1093	1093	1093-augustus_masked-AIE_1-5054	YDL236W		15		Introgression			S. paradoxus				Eurasia	Accessory	Sapa
YDL237W	X1094	1094	1094-augustus_masked-AIE_1-5054	YDL237W		13		Introgression			S. paradoxus				Eurasia	Accessory	Sapa
YDL238C	X130	130	130-augustus_masked-1697-AIE_1	YDL238C		11		Introgression			S. paradoxus				Eurasia	Accessory	Sapa
YDL239C	X131	131	131-augustus_masked-1697-AIE_1	YDL239C		13		Introgression			S. paradoxus				Eurasia	Accessory	Sapa
YDL240W	X128	128	128-augustus_masked-1697-AIE_1	YDL240W		10		Introgression			S. paradoxus				Eurasia	Accessory	Sapa
YDR005C	X1552	1552	1552-maker-AQA_4-7239	YDR005C		4		Introgression			S. paradoxus				Eurasia	Accessory	Sapa
YDR006C	X1379	1379	1379-augustus_masked-AQA_4-7239	YDR006C		2		Introgression			S. paradoxus				Eurasia	Accessory	Sapa
YDR007W	X264	264	264-augustus_masked-5482-AQA_4	YDR007W		8		Introgression			S. paradoxus				Eurasia	Accessory	Sapa
YDR009W	X1382	1382	1382-augustus_masked-AQA_4-7239	YDR009W		9		Introgression			S. paradoxus				Eurasia	Accessory	Sapa
YDR011W	X1381	1381	1381-augustus_masked-AQA_4-7239	YDR011W		9		Introgression			S. paradoxus				Eurasia	Accessory	Sapa
YDR034C	X1231	1231	1231-augustus_masked-AHL_3-7961	YDR034C		14		Introgression			S. paradoxus				Eurasia	Accessory	Sapa
YDR046C	X1566	1566	1566-maker-AQD_4-6575	YDR046C		2		Introgression			S. paradoxus				Eurasia	Accessory	Sapa
YDR051C	X208	208	208-augustus_masked-3088-AHL_3	YDR051C		17		Introgression			S. paradoxus				Eurasia	Accessory	Sapa
YDR052C	X796	796	796-augustus_masked-YAE-4456	YDR052C		17		Introgression			S. paradoxus				Eurasia	Accessory	Sapa
YDR054C	X797	797	797-augustus_masked-YAE-4456	YDR054C		17		Introgression			S. paradoxus				Eurasia	Accessory	Sapa
YDR056C	X779	779	779-augustus_masked-CPQ_4-15250	YDR056C		14		Introgression			S. paradoxus				American	Accessory	Sapa
YDR057W	X614	614	614-snap_masked-3088-AHL_3	YDR057W		13		Introgression			S. paradoxus				Eurasia	Accessory	Sapa
YDR058C	X778	778	778-augustus_masked-CPQ_4-15250	YDR058C		11		Introgression			S. paradoxus				American	Accessory	Sapa
YDR059C	X1447	1447	1447-maker-CPQ_4-15250	YDR059C		11		Introgression			S. paradoxus				ND	Accessory	Sapa
YDR100W	X1713	1713	1713-snap_masked-CPQ_4-15165	YDR100W		1		Introgression			S. paradoxus				American	Accessory	Sapa
YDR101C	X1290	1290	1290-augustus_masked-CPQ_4-15165	YDR101C		1		Introgression			S. paradoxus				American	Accessory	Sapa
YDR103W	X316	316	316-augustus_masked-7604-CPQ_4	YDR103W		1		Introgression			S. paradoxus				American	Accessory	Sapa
YDR212W	X733	733	733-augustus_masked-CPK_4-16846	YDR212W		2		Introgression			S. paradoxus				American	Accessory	Sapa
YDR222W	X1385	1385	1385-augustus_masked-CDT_2-5272	YDR222W		1		Introgression			S. paradoxus				Eurasia	Accessory	Sapa
YDR223W	X1384	1384	1384-augustus_masked-CDT_2-5272	YDR223W		1		Introgression			S. paradoxus				Eurasia	Accessory	Sapa
YDR226W	X1253	1253	1253-augustus_masked-CDT_2-5272	YDR226W		1		Introgression			S. paradoxus				Eurasia	Accessory	Sapa
YDR227W	X1252	1252	1252-augustus_masked-CDT_2-5272	YDR227W		1		Introgression			S. paradoxus				Eurasia	Accessory	Sapa
YDR251W	X1406	1406	1406-augustus_masked-AQA_4-7358	YDR251W		11		Introgression			S. paradoxus				Eurasia	Accessory	Sapa
YDR257C	X1429	1429	1429-augustus_masked-AHL_3-8012	YDR257C		4		Introgression			S. paradoxus				Eurasia	Accessory	Sapa
YDR258C	X1428	1428	1428-augustus_masked-AHL_3-8012	YDR258C		17		Introgression			S. paradoxus				Eurasia	Accessory	Sapa
YDR260C	X1427	1427	1427-augustus_masked-AHL_3-8012	YDR260C		17		Introgression			S. paradoxus				Eurasia	Accessory	Sapa
YDR261C	X1568	1568	1568-maker-AHL_3-8012	YDR261C		17		Introgression			S. paradoxus				Eurasia	Accessory	Sapa
YDR262W	X210	210	210-augustus_masked-3103-AHL_3	YDR262W		17		Introgression			S. paradoxus				Eurasia	Accessory	Sapa
YDR263C	X1426	1426	1426-augustus_masked-AHL_3-8012	YDR263C		17		Introgression			S. paradoxus				Eurasia	Accessory	Sapa
YDR335W	X740	740	740-augustus_masked-AIE_1-5050	YDR335W		5		Introgression			S. paradoxus				Eurasia	Accessory	Sapa
YDR336W	X739	739	739-augustus_masked-AIE_1-5050	YDR336W		5		Introgression			S. paradoxus				Eurasia	Accessory	Sapa
YDR337W	X738	738	738-augustus_masked-AIE_1-5050	YDR337W		5		Introgression			S. paradoxus				Eurasia	Accessory	Sapa
YDR338C	X737	737	737-augustus_masked-AIE_1-5050	YDR338C		6		Introgression			S. paradoxus				Eurasia	Accessory	Sapa
YDR339C	X736	736	736-augustus_masked-AIE_1-5050	YDR339C		17		Introgression			S. paradoxus				Eurasia	Accessory	Sapa
YDR341C	X735	735	735-augustus_masked-AIE_1-5050	YDR341C		17		Introgression			S. paradoxus				Eurasia	Accessory	Sapa
YDR346C	X141	141	141-augustus_masked-1706-AIE_1	YDR346C		17		Introgression			S. paradoxus				Eurasia	Accessory	Sapa
YDR347W	X927	927	927-augustus_masked-AHM_1-7114	YDR347W		17		Introgression			S. paradoxus				Eurasia	Accessory	Sapa
YDR348C	X925	925	925-augustus_masked-AHM_1-7114	YDR348C		17		Introgression			S. paradoxus				Eurasia	Accessory	Sapa
YDR389W	X1720	1720	1720-snap_masked-CPL_4-15232	YDR389W		3		Introgression			S. paradoxus				American	Accessory	Sapa
YDR390C	X1311	1311	1311-augustus_masked-CPL_4-15232	YDR390C		3		Introgression			S. paradoxus				American	Accessory	Sapa
YDR391C	X1338	1338	1338-augustus_masked-CPK_4-16409	YDR391C		3		Introgression			S. paradoxus				American	Accessory	Sapa
YDR392W	X1339	1339	1339-augustus_masked-CPK_4-16409	YDR392W		3		Introgression			S. paradoxus				American	Accessory	Sapa
YDR393W	X1733	1733	1733-snap_masked-CPK_4-16409	YDR393W		3		Introgression			S. paradoxus				American	Accessory	Sapa
YDR399W	X1255	1255	1255-augustus_masked-CGD_5-5246	YDR399W		11		Introgression			S. paradoxus				Eurasia	Accessory	Sapa
YDR400W	X1256	1256	1256-augustus_masked-CGD_5-5246	YDR400W		11		Introgression			S. paradoxus				Eurasia	Accessory	Sapa
YDR440W	X1748	1748	1748-snap_masked-CDT_2-5315	YDR440W		1		Introgression			S. paradoxus				Eurasia	Accessory	Sapa
YDR441C	X1377	1377	1377-augustus_masked-CDT_2-5315	YDR441C		1		Introgression			S. paradoxus				Eurasia	Accessory	Sapa
YDR510W	X58	58	58-augustus_masked-11091-BAF_6	YDR510W		20		Introgression			S. paradoxus				ND	Accessory	Sapa
YDR511W	X1236	1236	1236-augustus_masked-CDE_2-5632	YDR511W		8		Introgression			S. paradoxus				Eurasia	Accessory	Sapa
YDR518W	X261	261	261-augustus_masked-5430-CDT_2	YDR518W		17		Introgression			S. paradoxus				Eurasia	Accessory	Sapa
YDR519W	X262	262	262-augustus_masked-5430-CDT_2	YDR519W		17		Introgression			S. paradoxus				Eurasia	Accessory	Sapa
YDR520C	X258	258	258-augustus_masked-5430-CDT_2	YDR520C		17		Introgression			S. paradoxus				Eurasia	Accessory	Sapa
YDR522C	X510	510	510-maker-5430-CDT_2	YDR522C		17		Introgression			S. paradoxus				Eurasia	Accessory	Sapa
YDR524C	X259	259	259-augustus_masked-5430-CDT_2	YDR524C		17		Introgression			S. paradoxus				Eurasia	Accessory	Sapa
YDR524C-B	X959	959	959-augustus_masked-ABM_5-4457	YDR524C-B		17		Introgression			S. paradoxus				Eurasia	Accessory	Sapa
YDR527W	X964	964	964-augustus_masked-ABM_5-4457	YDR527W		17		Introgression			S. paradoxus				Eurasia	Accessory	Sapa
YDR528W	X965	965	965-augustus_masked-ABM_5-4457	YDR528W		17		Introgression			S. paradoxus				Eurasia	Accessory	Sapa
YDR529C	X960	960	960-augustus_masked-ABM_5-4457	YDR529C		17		Introgression			S. paradoxus				Eurasia	Accessory	Sapa
YDR530C	X961	961	961-augustus_masked-ABM_5-4457	YDR530C		17		Introgression			S. paradoxus				Eurasia	Accessory	Sapa
YDR531W	X118	118	118-augustus_masked-1661-AIE_1	YDR531W		17		Introgression			S. paradoxus				Eurasia	Accessory	Sapa
YDR532C	X1638	1638	1638-snap_masked-ABM_5-4457	YDR532C		17		Introgression			S. paradoxus				Eurasia	Accessory	Sapa
YDR533C	X962	962	962-augustus_masked-ABM_5-4457	YDR533C		17		Introgression			S. paradoxus				Eurasia	Accessory	Sapa
YDR538W	X398	398	398-augustus_masked-990-AFD_4	YDR538W		37		Introgression			S. paradoxus				American	Accessory	Sapa
YDR539W	X399	399	399-augustus_masked-990-AFD_4	YDR539W		38		Introgression			S. paradoxus				American	Accessory	Sapa
YDR541C	X400	400	400-augustus_masked-990-AFD_4	YDR541C		44		Introgression			S. paradoxus				American	Accessory	Sapa
YEL062W	X1015	1015	1015-augustus_masked-AID_2-6438	YEL062W		12		Introgression			S. paradoxus				Eurasia	Accessory	Sapa
YEL063C	X254	254	254-augustus_masked-5425-CDT_2	YEL063C		17		Introgression			S. paradoxus				Eurasia	Accessory	Sapa
YEL064C	X1018	1018	1018-augustus_masked-AID_2-6438	YEL064C		16		Introgression			S. paradoxus				Eurasia	Accessory	Sapa
YEL065W	X1014	1014	1014-augustus_masked-AID_2-6438	YEL065W		16		Introgression			S. paradoxus				Eurasia	Accessory	Sapa
YEL066W	X1013	1013	1013-augustus_masked-AID_2-6438	YEL066W		16		Introgression			S. paradoxus				Eurasia	Accessory	Sapa
YEL068C	X652	652	652-snap_masked-5425-CDT_2	YEL068C		16		Introgression			S. paradoxus				Eurasia	Accessory	Sapa
YEL071W	X116	116	116-augustus_masked-1659-AIE_1	YEL071W		17		Introgression			S. paradoxus					Accessory	Sapa
YEL072W	X1008	1008	1008-augustus_masked-AID_2-6438	YEL072W		17		Introgression			S. paradoxus				Eurasia	Accessory	Sapa
YER008C	X974	974	974-augustus_masked-YBR-7258	YER008C		14		Introgression			S. paradoxus				Eurasia	Accessory	Sapa
YER010C	X975	975	975-augustus_masked-YBR-7258	YER010C		11		Introgression			S. paradoxus				Eurasia	Accessory	Sapa
YER017C	X792	792	792-augustus_masked-AVB_8-8054	YER017C		1		Introgression			S. paradoxus				Eurasia	Accessory	Sapa
YER059W	X1363	1363	1363-augustus_masked-CDT_2-5317	YER059W		17		Introgression			S. paradoxus				Eurasia	Accessory	Sapa
YER061C	X111	111	111-augustus_masked-1649-AIE_1	YER061C		17		Introgression			S. paradoxus				Eurasia	Accessory	Sapa
YER062C	X110	110	110-augustus_masked-1649-AIE_1	YER062C		15		Introgression			S. paradoxus				Eurasia	Accessory	Sapa
YER063W	X113	113	113-augustus_masked-1649-AIE_1	YER063W		15		Introgression			S. paradoxus				Eurasia	Accessory	Sapa
YER064C	X109	109	109-augustus_masked-1649-AIE_1	YER064C		15		Introgression			S. paradoxus				Eurasia	Accessory	Sapa
YER065C	X108	108	108-augustus_masked-1649-AIE_1	YER065C		15		Introgression			S. paradoxus				Eurasia	Accessory	Sapa
YER073W	X799	799	799-augustus_masked-AQD_4-6774	YER073W		16		Introgression			S. paradoxus				Eurasia	Accessory	Sapa
YER076C	X888	888	888-augustus_masked-AVB_8-8057	YER076C		18		Introgression			S. paradoxus				Eurasia	Accessory	Sapa
YER161C	X256	256	256-augustus_masked-5427-CDT_2	YER161C		1		Introgression			S. paradoxus				Eurasia	Accessory	Sapa
YER163C	X257	257	257-augustus_masked-5427-CDT_2	YER163C		10		Introgression			S. paradoxus				Eurasia	Accessory	Sapa
YER164W	X255	255	255-augustus_masked-5427-CDT_2	YER164W		10		Introgression			S. paradoxus				Eurasia	Accessory	Sapa
YER168C	X880	880	880-augustus_masked-AVB_8-7811	YER168C		16		Introgression			S. paradoxus				Eurasia	Accessory	Sapa
YER169W	X878	878	878-augustus_masked-AVB_8-7811	YER169W		10		Introgression			S. paradoxus				Eurasia	Accessory	Sapa
YER171W	X879	879	879-augustus_masked-AVB_8-7811	YER171W		9		Introgression			S. paradoxus				Eurasia	Accessory	Sapa
YFL010C	X1419	1419	1419-augustus_masked-CPG_1-7550	YFL010C		16		Introgression			S. paradoxus				Eurasia	Accessory	Sapa
YFL013C	X1418	1418	1418-augustus_masked-CPG_1-7550	YFL013C		1		Introgression			S. paradoxus				Eurasia	Accessory	Sapa
YFL014W	X63	63	63-augustus_masked-11538-CPG_1	YFL014W		1		Introgression			S. paradoxus				Eurasia	Accessory	Sapa
YFL016C	X66	66	66-augustus_masked-11538-CPG_1	YFL016C		1		Introgression			S. paradoxus				Eurasia	Accessory	Sapa
YFL017C	X65	65	65-augustus_masked-11538-CPG_1	YFL017C		1		Introgression			S. paradoxus				Eurasia	Accessory	Sapa
YFL017W-A	X564	564	564-snap_masked-11538-CPG_1	YFL017W-A		7		Introgression			S. paradoxus				ND	Accessory	Sapa
YFL018C	X64	64	64-augustus_masked-11538-CPG_1	YFL018C		7		Introgression			S. paradoxus				Eurasia	Accessory	Sapa
YFL021W	X62	62	62-augustus_masked-11537-CPG_1	YFL021W		3		Introgression			S. paradoxus				Eurasia	Accessory	Sapa
YFL022C	X388	388	388-augustus_masked-9889-CPR_4	YFL022C		3		Introgression			S. paradoxus				American	Accessory	Sapa
YFL033C	X1190	1190	1190-augustus_masked-AHL_3-8001	YFL033C		6		Introgression			S. paradoxus				Eurasia	Accessory	Sapa
YFL052W	X667	667	667-snap_masked-6650-CPA_4	YFL052W		34		Introgression			S. paradoxus				ND	Accessory	Sapa
YFL053W	X1349	1349	1349-augustus_masked-BBM_6-7257	YFL053W		42		Introgression			S. paradoxus				ND	Accessory	Sapa
YFL055W	X1110	1110	1110-augustus_masked-YAE-4724	YFL055W		3		Introgression			S. paradoxus				Eurasia	Accessory	Sapa
YFR009W	X1608	1608	1608-snap_masked-AIE_1-5035	YFR009W		3		Introgression			S. paradoxus				Eurasia	Accessory	Sapa
YFR015C	X786	786	786-augustus_masked-AQA_4-7230	YFR015C		4		Introgression			S. paradoxus				Eurasia	Accessory	Sapa
YFR049W	X1728	1728	1728-snap_masked-CPG_1-7609	YFR049W		13		Introgression			S. paradoxus				Eurasia	Accessory	Sapa
YFR050C	X1333	1333	1333-augustus_masked-CPG_1-7609	YFR050C		13		Introgression			S. paradoxus				Eurasia	Accessory	Sapa
YFR051C	X1332	1332	1332-augustus_masked-CPG_1-7609	YFR051C		11		Introgression			S. paradoxus				Eurasia	Accessory	Sapa
YFR052W	X1335	1335	1335-augustus_masked-CPG_1-7609	YFR052W		15		Introgression			S. paradoxus				Eurasia	Accessory	Sapa
YFR053C	X1331	1331	1331-augustus_masked-CPG_1-7609	YFR053C		20		Introgression			S. paradoxus				Eurasia	Accessory	Sapa
YGL019W	X1219	1219	1219-augustus_masked-YBR-7284	YGL019W		9		Introgression			S. paradoxus				Eurasia	Accessory	Sapa
YGL020C	X1220	1220	1220-augustus_masked-YBR-7284	YGL020C		9		Introgression			S. paradoxus				Eurasia	Accessory	Sapa
YGL021W	X761	761	761-augustus_masked-CPN_4-15699	YGL021W		12		Introgression			S. paradoxus				American	Accessory	Sapa
YGL022W	X762	762	762-augustus_masked-CPN_4-15699	YGL022W		13		Introgression			S. paradoxus				American	Accessory	Sapa
YGL036W	X853	853	853-augustus_masked-CGD_5-5430	YGL036W		18		Introgression			S. paradoxus				Eurasia	Accessory	Sapa
YGL037C	X855	855	855-augustus_masked-CGD_5-5430	YGL037C		18		Introgression			S. paradoxus				Eurasia	Accessory	Sapa
YGL038C	X854	854	854-augustus_masked-CGD_5-5430	YGL038C		16		Introgression			S. paradoxus				Eurasia	Accessory	Sapa
YGL039W	X852	852	852-augustus_masked-CGD_5-5430	YGL039W		16		Introgression			S. paradoxus				Eurasia	Accessory	Sapa
YGL040C	X115	115	115-augustus_masked-1654-AIE_1	YGL040C		16		Introgression			S. paradoxus				Eurasia	Accessory	Sapa
YGL041W-A	X114	114	114-augustus_masked-1654-AIE_1	YGL041W-A		14		Introgression			S. paradoxus				Eurasia	Accessory	Sapa
YGL043W	X851	851	851-augustus_masked-CGD_5-5430	YGL043W		14		Introgression			S. paradoxus				Eurasia	Accessory	Sapa
YGL050W	X1274	1274	1274-augustus_masked-AIE_1-4858	YGL050W		16		Introgression			S. paradoxus				Eurasia	Accessory	Sapa
YGL054C	X992	992	992-augustus_masked-ABM_5-4637	YGL054C		16		Introgression			S. paradoxus				Eurasia	Accessory	Sapa
YGL096W	X365	365	365-augustus_masked-8812-CQS_4	YGL096W		1		Introgression			S. paradoxus				American	Accessory	Sapa
YGL236C	X1348	1348	1348-augustus_masked-CPM_4-14657	YGL236C		8		Introgression			S. paradoxus				American	Accessory	Sapa
YGL237C	X1347	1347	1347-augustus_masked-CPM_4-14657	YGL237C		9		Introgression			S. paradoxus				American	Accessory	Sapa
YGL254W	X1642	1642	1642-snap_masked-BCD_8-12448	YGL254W		2		Introgression			S. paradoxus				American	Accessory	Sapa
YGL255W	X983	983	983-augustus_masked-BCD_8-12448	YGL255W		22		Introgression			S. paradoxus				American	Accessory	Sapa
YGL257C	X980	980	980-augustus_masked-BCD_8-12448	YGL257C		23		Introgression			S. paradoxus				American	Accessory	Sapa
YGR048W	X417	417	417-augustus_masked-9909-CPR_4	YGR048W		3		Introgression			S. paradoxus				American	Accessory	Sapa
YGR235C	X1356	1356	1356-augustus_masked-CPK_4-16612	YGR235C		8		Introgression			S. paradoxus				American	Accessory	Sapa
YGR236C	X1355	1355	1355-augustus_masked-CPK_4-16612	YGR236C		8		Introgression			S. paradoxus				American	Accessory	Sapa
YGR286C	X1082	1082	1082-augustus_masked-ALI_5-15120	YGR286C		13		Introgression			S. paradoxus				American	Accessory	Sapa
YGR289C	X1182	1182	1182-augustus_masked-ALI_5-15258	YGR289C		1		Introgression			S. paradoxus				American	Accessory	Sapa
YHL007C	X793	793	793-augustus_masked-CPI_4-15676	YHL007C		7		Introgression			S. paradoxus				American	Accessory	Sapa
YHL008C	X289	289	289-augustus_masked-6667-CPA_4	YHL008C		9		Introgression			S. paradoxus				American	Accessory	Sapa
YHL009C	X189	189	189-augustus_masked-2814-CPI_4	YHL009C		6		Introgression			S. paradoxus				American	Accessory	Sapa
YHL010C	X188	188	188-augustus_masked-2814-CPI_4	YHL010C		6		Introgression			S. paradoxus				American	Accessory	Sapa
YHL011C	X187	187	187-augustus_masked-2814-CPI_4	YHL011C		5		Introgression			S. paradoxus				American	Accessory	Sapa
YHL012W	X184	184	184-augustus_masked-2814-CPI_4	YHL012W		6		Introgression			S. paradoxus				American	Accessory	Sapa
YHL013C	X186	186	186-augustus_masked-2814-CPI_4	YHL013C		6		Introgression			S. paradoxus				American	Accessory	Sapa
YHL014C	X185	185	185-augustus_masked-2814-CPI_4	YHL014C		9		Introgression			S. paradoxus				American	Accessory	Sapa
YHL017W	X1712	1712	1712-snap_masked-BBM_6-7272	YHL017W		3		Introgression			S. paradoxus				American	Accessory	Sapa
YHL018W	X1280	1280	1280-augustus_masked-BBM_6-7272	YHL018W		3		Introgression			S. paradoxus				American	Accessory	Sapa
YHL019C	X1282	1282	1282-augustus_masked-BBM_6-7272	YHL019C		5		Introgression			S. paradoxus				American	Accessory	Sapa
YHL020C	X1281	1281	1281-augustus_masked-BBM_6-7272	YHL020C		5		Introgression			S. paradoxus				American	Accessory	Sapa
YHL029C	X319	319	319-augustus_masked-7606-CPQ_4	YHL029C		6		Introgression			S. paradoxus				American	Accessory	Sapa
YHR002W	X1613	1613	1613-snap_masked-CPA_4-16966	YHR002W		2		Introgression			S. paradoxus				American	Accessory	Sapa
YHR003C	X856	856	856-augustus_masked-CPA_4-16966	YHR003C		2		Introgression			S. paradoxus				American	Accessory	Sapa
YHR008C	X998	998	998-augustus_masked-BBM_6-7272	YHR008C		2		Introgression			S. paradoxus				American	Accessory	Sapa
YHR034C	X840	840	840-augustus_masked-CPM_4-14459	YHR034C		5		Introgression			S. paradoxus				American	Accessory	Sapa
YHR097C	X1440	1440	1440-maker-AHM_1-7103	YHR097C		17		Introgression			S. paradoxus				Eurasia	Accessory	Sapa
YHR179W	X202	202	202-augustus_masked-2866-CPI_4	YHR179W		9		Introgression			S. paradoxus				American	Accessory	Sapa
YHR181W	X1635	1635	1635-snap_masked-CPL_4-15567	YHR181W		11		Introgression			S. paradoxus				American	Accessory	Sapa
YHR182W	X180	180	180-augustus_masked-2809-CPI_4	YHR182W		11		Introgression			S. paradoxus				American	Accessory	Sapa
YHR207C	X60	60	60-augustus_masked-11172-CPM_4	YHR207C		11		Introgression			S. paradoxus				American	Accessory	Sapa
YHR208W	X179	179	179-augustus_masked-2806-CPI_4	YHR208W		9		Introgression			S. paradoxus				American	Accessory	Sapa
YHR209W	X900	900	900-augustus_masked-CPN_4-15553	YHR209W		9		Introgression			S. paradoxus				American	Accessory	Sapa
YHR210C	X901	901	901-augustus_masked-CPN_4-15553	YHR210C		10		Introgression			S. paradoxus				American	Accessory	Sapa
YIL010W	X958	958	958-augustus_masked-CGE_5-5798	YIL010W		17		Introgression			S. paradoxus				Eurasia	Accessory	Sapa
YIL013C	X120	120	120-augustus_masked-1671-AIE_1	YIL013C		13		Introgression			S. paradoxus				Eurasia	Accessory	Sapa
YIL014W	X957	957	957-augustus_masked-CGE_5-5798	YIL014W		16		Introgression			S. paradoxus				Eurasia	Accessory	Sapa
YIL046W	X1299	1299	1299-augustus_masked-AQA_4-7348	YIL046W		12		Introgression			S. paradoxus				Eurasia	Accessory	Sapa
YIL047C	X1298	1298	1298-augustus_masked-AQA_4-7348	YIL047C		10		Introgression			S. paradoxus				Eurasia	Accessory	Sapa
YIL050W	X1293	1293	1293-augustus_masked-AVB_8-8023	YIL050W		10		Introgression			S. paradoxus				Eurasia	Accessory	Sapa
YIL051C	X1294	1294	1294-augustus_masked-AVB_8-8023	YIL051C		9		Introgression			S. paradoxus				Eurasia	Accessory	Sapa
YIL119C	X1135	1135	1135-augustus_masked-CGE_5-5798	YIL119C		2		Introgression			S. paradoxus				Eurasia	Accessory	Sapa
YIL120W	X1134	1134	1134-augustus_masked-CGE_5-5798	YIL120W		6		Introgression			S. paradoxus				Eurasia	Accessory	Sapa
YIL122W	X1133	1133	1133-augustus_masked-CGE_5-5798	YIL122W		2		Introgression			S. paradoxus				Eurasia	Accessory	Sapa
YIL144W	X743	743	743-augustus_masked-AQA_4-7171	YIL144W		5		Introgression			S. paradoxus				Eurasia	Accessory	Sapa
YIL155C	X1208	1208	1208-augustus_masked-BIF_1-6636	YIL155C		6		Introgression			S. paradoxus				Eurasia	Accessory	Sapa
YIL156W	X1207	1207	1207-augustus_masked-BIF_1-6636	YIL156W		35		Introgression			S. paradoxus				Eurasia	Accessory	Sapa
YIL156W-B	X1696	1696	1696-snap_masked-BIF_1-6636	YIL156W-B		34		Introgression			S. paradoxus				Eurasia	Accessory	Sapa
YIL159W	X253	253	253-augustus_masked-5248-CIL_2	YIL159W		46		Introgression			S. paradoxus				Eurasia	Accessory	Sapa
YIL160C	X990	990	990-augustus_masked-BQN_4-5641	YIL160C		46		Introgression			S. paradoxus				Eurasia	Accessory	Sapa
YIL161W	X99	99	99-augustus_masked-1375-CFF_4	YIL161W		46		Introgression			S. paradoxus				Eurasia	Accessory	Sapa
YIL162W	X100	100	100-augustus_masked-1375-CFF_4	YIL162W		46		Introgression			S. paradoxus				Eurasia	Accessory	Sapa
YIL164C	X97	97	97-augustus_masked-1375-CFF_4	YIL164C		47		Introgression			S. paradoxus				Eurasia	Accessory	Sapa
YIL166C	X98	98	98-augustus_masked-1375-CFF_4	YIL166C		47		Introgression			S. paradoxus				Eurasia	Accessory	Sapa
YIL169C	X991	991	991-augustus_masked-BQN_4-5641	YIL169C		46		Introgression			S. paradoxus				Eurasia	Accessory	Sapa
YIR011C	X921	921	921-augustus_masked-AHL_3-7762	YIR011C		5		Introgression			S. paradoxus				Eurasia	Accessory	Sapa
YIR012W	X1626	1626	1626-snap_masked-AHL_3-7762	YIR012W		3		Introgression			S. paradoxus				Eurasia	Accessory	Sapa
YIR014W	X1625	1625	1625-snap_masked-AHL_3-7762	YIR014W		3		Introgression			S. paradoxus				Eurasia	Accessory	Sapa
YIR015W	X1624	1624	1624-snap_masked-AHL_3-7762	YIR015W		3		Introgression			S. paradoxus				Eurasia	Accessory	Sapa
YIR016W	X923	923	923-augustus_masked-AHL_3-7762	YIR016W		3		Introgression			S. paradoxus				Eurasia	Accessory	Sapa
YIR042C	X1059	1059	1059-augustus_masked-AHF_3-9619	YIR042C		30		Introgression			S. paradoxus				American	Accessory	Sapa
YJL016W	X872	872	872-augustus_masked-CGE_5-5752	YJL016W		16		Introgression			S. paradoxus				Eurasia	Accessory	Sapa
YJL085W	X844	844	844-augustus_masked-BBM_6-7255	YJL085W		2		Introgression			S. paradoxus				American	Accessory	Sapa
YJL087C	X842	842	842-augustus_masked-BBM_6-7255	YJL087C		2		Introgression			S. paradoxus				American	Accessory	Sapa
YJL088W	X845	845	845-augustus_masked-BBM_6-7255	YJL088W		2		Introgression			S. paradoxus				American	Accessory	Sapa
YJL089W	X846	846	846-augustus_masked-BBM_6-7255	YJL089W		1		Introgression			S. paradoxus				American	Accessory	Sapa
YJL090C	X843	843	843-augustus_masked-BBM_6-7255	YJL090C		1		Introgression			S. paradoxus				American	Accessory	Sapa
YJL143W	X967	967	967-augustus_masked-BBM_6-7211	YJL143W		4		Introgression			S. paradoxus				American	Accessory	Sapa
YJL157C	X1097	1097	1097-augustus_masked-AQA_4-7086	YJL157C		3		Introgression			S. paradoxus				Eurasia	Accessory	Sapa
YJL158C	X1096	1096	1096-augustus_masked-AQA_4-7086	YJL158C		3		Introgression			S. paradoxus					Accessory	Sapa
YJL166W	X1045	1045	1045-augustus_masked-AQD_4-6895	YJL166W		42		Introgression			S. paradoxus				Eurasia	Accessory	Sapa
YJL167W	X1046	1046	1046-augustus_masked-AQD_4-6895	YJL167W		6		Introgression			S. paradoxus				Eurasia	Accessory	Sapa
YJL168C	X1042	1042	1042-augustus_masked-AQD_4-6895	YJL168C		17		Introgression			S. paradoxus				Eurasia	Accessory	Sapa
YJL170C	X1043	1043	1043-augustus_masked-AQD_4-6895	YJL170C		17		Introgression			S. paradoxus				Eurasia	Accessory	Sapa
YJL171C	X1044	1044	1044-augustus_masked-AQD_4-6895	YJL171C		17		Introgression			S. paradoxus				Eurasia	Accessory	Sapa
YJL210W	X563	563	563-snap_masked-11216-CPN_4	YJL210W		6		Introgression			S. paradoxus				American	Accessory	Sapa
YJL213W	X1039	1039	1039-augustus_masked-CNP_1-20000	YJL213W		11		Introgression			S. paradoxus				American	Accessory	Sapa
YJR122W	X1415	1415	1415-augustus_masked-BBM_6-6977	YJR122W		9		Introgression			S. paradoxus				American	Accessory	Sapa
YJR124C	X972	972	972-augustus_masked-BBM_6-6977	YJR124C		8		Introgression			S. paradoxus				American	Accessory	Sapa
YJR125C	X971	971	971-augustus_masked-BBM_6-6977	YJR125C		8		Introgression			S. paradoxus				American	Accessory	Sapa
YJR129C	X802	802	802-augustus_masked-CPA_4-16362	YJR129C		2		Introgression			S. paradoxus				American	Accessory	Sapa
YJR152W	X1216	1216	1216-augustus_masked-BRK_4-4809	YJR152W		17		Introgression			S. paradoxus				Eurasia	Accessory	Sapa
YJR153W	X125	125	125-augustus_masked-1689-AIE_1	YJR153W		17		Introgression			S. paradoxus				ND	Accessory	Sapa
YKL094W	X1162	1162	1162-augustus_masked-YAW-6840	YKL094W		18		Introgression			S. paradoxus				Eurasia	Accessory	Sapa
YKL095W	X1163	1163	1163-augustus_masked-YAW-6840	YKL095W		18		Introgression			S. paradoxus				Eurasia	Accessory	Sapa
YKL096W	X1164	1164	1164-augustus_masked-YAW-6840	YKL096W		18		Introgression			S. paradoxus				Eurasia	Accessory	Sapa
YKL096W-A	X1165	1165	1165-augustus_masked-YAW-6840	YKL096W-A		18		Introgression			S. paradoxus				Eurasia	Accessory	Sapa
YKL219W	X1761	1761	1761-snap_masked-CGD_5-5424	YKL219W		13		Introgression			S. paradoxus				Eurasia	Accessory	Sapa
YKL220C	X212	212	212-augustus_masked-3105-AHL_3	YKL220C		13		Introgression			S. paradoxus				Eurasia	Accessory	Sapa
YKL222C	X211	211	211-augustus_masked-3105-AHL_3	YKL222C		14		Introgression			S. paradoxus				Eurasia	Accessory	Sapa
YKR038C	X895	895	895-augustus_masked-AIE_1-5069	YKR038C		4		Introgression			S. paradoxus				Eurasia	Accessory	Sapa
YKR039W	X892	892	892-augustus_masked-AIE_1-5069	YKR039W		17		Introgression			S. paradoxus				Eurasia	Accessory	Sapa
YKR041W	X893	893	893-augustus_masked-AIE_1-5069	YKR041W		17		Introgression			S. paradoxus				Eurasia	Accessory	Sapa
YKR042W	X293	293	293-augustus_masked-6738-ATQ_7	YKR042W		17		Introgression			S. paradoxus				Eurasia	Accessory	Sapa
YKR043C	X896	896	896-augustus_masked-AIE_1-5069	YKR043C		17		Introgression			S. paradoxus				Eurasia	Accessory	Sapa
YKR044W	X894	894	894-augustus_masked-AIE_1-5069	YKR044W		17		Introgression			S. paradoxus				Eurasia	Accessory	Sapa
YKR045C	X292	292	292-augustus_masked-6738-ATQ_7	YKR045C		17		Introgression			S. paradoxus				Eurasia	Accessory	Sapa
YKR046C	X291	291	291-augustus_masked-6738-ATQ_7	YKR046C		17		Introgression			S. paradoxus				Eurasia	Accessory	Sapa
YLL048C	X1279	1279	1279-augustus_masked-CPR_4-17794	YLL048C		2		Introgression			S. paradoxus				American	Accessory	Sapa
YLL049W	X697	697	697-snap_masked-9894-CPR_4	YLL049W		2		Introgression			S. paradoxus				American	Accessory	Sapa
YLL050C	X1278	1278	1278-augustus_masked-CPR_4-17794	YLL050C		2		Introgression			S. paradoxus				American	Accessory	Sapa
YLL051C	X1277	1277	1277-augustus_masked-CPR_4-17794	YLL051C		2		Introgression			S. paradoxus				American	Accessory	Sapa
YLL054C	X1276	1276	1276-augustus_masked-CPR_4-17794	YLL054C		2		Introgression			S. paradoxus				American	Accessory	Sapa
YLL055W	X396	396	396-augustus_masked-9894-CPR_4	YLL055W		2		Introgression			S. paradoxus				American	Accessory	Sapa
YLR078C	X1467	1467	1467-maker-ABM_5-4633	YLR078C		10		Introgression			S. paradoxus				Eurasia	Accessory	Sapa
YLR080W	X767	767	767-augustus_masked-CDT_2-5331	YLR080W		11		Introgression			S. paradoxus				Eurasia	Accessory	Sapa
YLR081W	X359	359	359-augustus_masked-8489-AQD_4	YLR081W		11		Introgression			S. paradoxus				Eurasia	Accessory	Sapa
YLR082C	X766	766	766-augustus_masked-CDT_2-5331	YLR082C		3		Introgression			S. paradoxus				Eurasia	Accessory	Sapa
YLR083C	X765	765	765-augustus_masked-CDT_2-5331	YLR083C		5		Introgression			S. paradoxus				Eurasia	Accessory	Sapa
YLR084C	X764	764	764-augustus_masked-CDT_2-5331	YLR084C		3		Introgression			S. paradoxus				Eurasia	Accessory	Sapa
YLR085C	X763	763	763-augustus_masked-CDT_2-5331	YLR085C		3		Introgression			S. paradoxus				Eurasia	Accessory	Sapa
YLR118C	X1617	1617	1617-snap_masked-AVB_8-7764	YLR118C		17		Introgression			S. paradoxus				Eurasia	Accessory	Sapa
YLR193C	X928	928	928-augustus_masked-YDM-5008	YLR193C		8		Introgression			S. paradoxus				Eurasia	Accessory	Sapa
YLR194C	X929	929	929-augustus_masked-YDM-5008	YLR194C		6		Introgression			S. paradoxus				Eurasia	Accessory	Sapa
YLR257W	X931	931	931-augustus_masked-CQS_4-6447	YLR257W		1		Introgression			S. paradoxus				American	Accessory	Sapa
YLR258W	X747	747	747-augustus_masked-CQS_4-6447	YLR258W		1		Introgression			S. paradoxus				American	Accessory	Sapa
YLR387C	X1609	1609	1609-snap_masked-CPG_1-7486	YLR387C		2		Introgression			S. paradoxus				Eurasia	Accessory	Sapa
YLR451W	X1222	1222	1222-augustus_masked-AQA_4-6966	YLR451W		17		Introgression			S. paradoxus				Eurasia	Accessory	Sapa
YLR452C	X1224	1224	1224-augustus_masked-AQA_4-6966	YLR452C		17		Introgression			S. paradoxus				Eurasia	Accessory	Sapa
YLR453C	X1225	1225	1225-augustus_masked-AQA_4-6966	YLR453C		17		Introgression			S. paradoxus				Eurasia	Accessory	Sapa
YLR454W	X294	294	294-augustus_masked-6739-ATQ_7	YLR454W		17		Introgression			S. paradoxus				Eurasia	Accessory	Sapa
YLR455W	X1223	1223	1223-augustus_masked-AQA_4-6966	YLR455W		7		Introgression			S. paradoxus				Eurasia	Accessory	Sapa
YLR456W	X207	207	207-augustus_masked-3085-AHL_3	YLR456W		7		Introgression			S. paradoxus				Eurasia	Accessory	Sapa
YLR457C	X1226	1226	1226-augustus_masked-AQA_4-6966	YLR457C		7		Introgression			S. paradoxus				Eurasia	Accessory	Sapa
YLR459W	X206	206	206-augustus_masked-3085-AHL_3	YLR459W		7		Introgression			S. paradoxus				Eurasia	Accessory	Sapa
YML004C	X1302	1302	1302-augustus_masked-CQS_4-6075	YML004C		1		Introgression			S. paradoxus				American	Accessory	Sapa
YML005W	X1301	1301	1301-augustus_masked-CQS_4-6075	YML005W		1		Introgression			S. paradoxus				American	Accessory	Sapa
YML081C-A	X1575	1575	1575-snap_masked-BBM_6-7010	YML081C-A		5		Introgression			S. paradoxus				American	Accessory	Sapa
YML082W	X1141	1141	1141-augustus_masked-AVB_8-8060	YML082W		6		Introgression			S. paradoxus				Eurasia	Accessory	Sapa
YML083C	X1143	1143	1143-augustus_masked-AVB_8-8060	YML083C		2		Introgression			S. paradoxus				Eurasia	Accessory	Sapa
YML085C	X1508	1508	1508-maker-AVB_8-8060	YML085C		9		Introgression			S. paradoxus				Eurasia	Accessory	Sapa
YML086C	X1142	1142	1142-augustus_masked-AVB_8-8060	YML086C		7		Introgression			S. paradoxus				Eurasia	Accessory	Sapa
YMR008C	X910	910	910-augustus_masked-YDM-5301	YMR008C		4		Introgression			S. paradoxus				Eurasia	Accessory	Sapa
YMR033W	X511	511	511-maker-5486-AQA_4	YMR033W		12		Introgression			S. paradoxus				ND	Accessory	Sapa
YMR034C	X265	265	265-augustus_masked-5486-AQA_4	YMR034C		7		Introgression			S. paradoxus				Eurasia	Accessory	Sapa
YMR035W	X655	655	655-snap_masked-5495-AQA_4	YMR035W		10		Introgression			S. paradoxus				Eurasia	Accessory	Sapa
YMR036C	X273	273	273-augustus_masked-5495-AQA_4	YMR036C		10		Introgression			S. paradoxus				Eurasia	Accessory	Sapa
YMR037C	X1393	1393	1393-augustus_masked-CGD_5-5418	YMR037C		10		Introgression			S. paradoxus				Eurasia	Accessory	Sapa
YMR038C	X272	272	272-augustus_masked-5495-AQA_4	YMR038C		8		Introgression			S. paradoxus				Eurasia	Accessory	Sapa
YMR039C	X1392	1392	1392-augustus_masked-CGD_5-5418	YMR039C		7		Introgression			S. paradoxus				Eurasia	Accessory	Sapa
YMR040W	X1754	1754	1754-snap_masked-CGD_5-5418	YMR040W		7		Introgression			S. paradoxus				Eurasia	Accessory	Sapa
YMR041C	X271	271	271-augustus_masked-5495-AQA_4	YMR041C		7		Introgression			S. paradoxus				Eurasia	Accessory	Sapa
YMR043W	X1553	1553	1553-maker-CGD_5-5418	YMR043W		7		Introgression			S. paradoxus				Eurasia	Accessory	Sapa
YMR106C	X1365	1365	1365-augustus_masked-CQS_4-6444	YMR106C		1		Introgression			S. paradoxus				American	Accessory	Sapa
YMR107W	X810	810	810-augustus_masked-CQS_4-6444	YMR107W		1		Introgression			S. paradoxus				American	Accessory	Sapa
YMR123W	X1088	1088	1088-augustus_masked-CDT_2-5278	YMR123W		17		Introgression			S. paradoxus				Eurasia	Accessory	Sapa
YMR124W	X1089	1089	1089-augustus_masked-CDT_2-5278	YMR124W		17		Introgression			S. paradoxus				Eurasia	Accessory	Sapa
YMR132C	X1368	1368	1368-augustus_masked-YDM-4987	YMR132C		1		Introgression			S. paradoxus				Eurasia	Accessory	Sapa
YMR176W	X1633	1633	1633-snap_masked-AID_2-6456	YMR176W		3		Introgression			S. paradoxus				Eurasia	Accessory	Sapa
YMR177W	X1634	1634	1634-snap_masked-AID_2-6456	YMR177W		3		Introgression			S. paradoxus				Eurasia	Accessory	Sapa
YMR178W	X948	948	948-augustus_masked-AID_2-6456	YMR178W		3		Introgression			S. paradoxus				Eurasia	Accessory	Sapa
YMR179W	X121	121	121-augustus_masked-1683-AIE_1	YMR179W		3		Introgression			S. paradoxus				Eurasia	Accessory	Sapa
YMR180C	X949	949	949-augustus_masked-AID_2-6456	YMR180C		3		Introgression			S. paradoxus				Eurasia	Accessory	Sapa
YMR181C	X950	950	950-augustus_masked-AID_2-6456	YMR181C		3		Introgression			S. paradoxus				Eurasia	Accessory	Sapa
YMR215W	X1737	1737	1737-snap_masked-AVB_8-7935	YMR215W		1		Introgression			S. paradoxus				Eurasia	Accessory	Sapa
YMR216C	X1343	1343	1343-augustus_masked-AVB_8-7935	YMR216C		1		Introgression			S. paradoxus				Eurasia	Accessory	Sapa
YNL254C	X321	321	321-augustus_masked-7608-CPQ_4	YNL254C		5		Introgression			S. paradoxus				American	Accessory	Sapa
YNL256W	X178	178	178-augustus_masked-2804-CPI_4	YNL256W		5		Introgression			S. paradoxus				American	Accessory	Sapa
YNL257C	X1034	1034	1034-augustus_masked-CPM_4-14876	YNL257C		5		Introgression			S. paradoxus				American	Accessory	Sapa
YNL263C	X891	891	891-augustus_masked-CPM_4-14876	YNL263C		2		Introgression			S. paradoxus				American	Accessory	Sapa
YNL264C	X890	890	890-augustus_masked-CPM_4-14876	YNL264C		2		Introgression			S. paradoxus				American	Accessory	Sapa
YNL265C	X522	522	522-maker-7605-CPQ_4	YNL265C		2		Introgression			S. paradoxus				American	Accessory	Sapa
YNL267W	X889	889	889-augustus_masked-CPM_4-14876	YNL267W		2		Introgression			S. paradoxus				American	Accessory	Sapa
YNL268W	X318	318	318-augustus_masked-7605-CPQ_4	YNL268W		3		Introgression			S. paradoxus				American	Accessory	Sapa
YNL270C	X1462	1462	1462-maker-CPM_4-14876	YNL270C		3		Introgression			S. paradoxus				American	Accessory	Sapa
YNR060W	X783	783	783-augustus_masked-BBM_6-7237	YNR060W		5		Introgression			S. paradoxus				American	Accessory	Sapa
YNR061C	X782	782	782-augustus_masked-BBM_6-7237	YNR061C		5		Introgression			S. paradoxus				American	Accessory	Sapa
YNR062C	X781	781	781-augustus_masked-BBM_6-7237	YNR062C		5		Introgression			S. paradoxus				American	Accessory	Sapa
YNR063W	X182	182	182-augustus_masked-2811-CPI_4	YNR063W		5		Introgression			S. paradoxus				American	Accessory	Sapa
YNR071C	X632	632	632-snap_masked-4255-BCN_8	YNR071C		32		Introgression			S. paradoxus				ND	Accessory	Sapa
YNR074C	X1009	1009	1009-augustus_masked-AID_2-6438	YNR074C		17		Introgression			S. paradoxus				Eurasia	Accessory	Sapa
YNR075W	X1010	1010	1010-augustus_masked-AID_2-6438	YNR075W		17		Introgression			S. paradoxus				Eurasia	Accessory	Sapa
YOL082W	X358	358	358-augustus_masked-8488-AQD_4	YOL082W		2		Introgression			S. paradoxus				Eurasia	Accessory	Sapa
YOL083W	X274	274	274-augustus_masked-5497-AQA_4	YOL083W		2		Introgression			S. paradoxus				Eurasia	Accessory	Sapa
YOL084W	X939	939	939-augustus_masked-AQD_4-6616	YOL084W		2		Introgression			S. paradoxus				Eurasia	Accessory	Sapa
YOL097C	X956	956	956-augustus_masked-AID_2-6449	YOL097C		1		Introgression			S. paradoxus				Eurasia	Accessory	Sapa
YOL098C	X955	955	955-augustus_masked-AID_2-6449	YOL098C		1		Introgression			S. paradoxus				Eurasia	Accessory	Sapa
YOL100W	X954	954	954-augustus_masked-AID_2-6449	YOL100W		1		Introgression			S. paradoxus				Eurasia	Accessory	Sapa
YOL122C	X1376	1376	1376-augustus_masked-BNB_4-11356	YOL122C		36		Introgression			S. paradoxus				American	Accessory	Sapa
YOL123W	X1747	1747	1747-snap_masked-BNB_4-11356	YOL123W		36		Introgression			S. paradoxus				American	Accessory	Sapa
YOL129W	X290	290	290-augustus_masked-6668-CPA_4	YOL129W		35		Introgression			S. paradoxus				American	Accessory	Sapa
YOL136C	X1124	1124	1124-augustus_masked-CPI_4-15424	YOL136C		5		Introgression			S. paradoxus				American	Accessory	Sapa
YOL146W	X827	827	827-augustus_masked-YCL-7822	YOL146W		4		Introgression			S. paradoxus				American	Accessory	Sapa
YOL147C	X825	825	825-augustus_masked-YCL-7822	YOL147C		4		Introgression			S. paradoxus				American	Accessory	Sapa
YOL148C	X826	826	826-augustus_masked-YCL-7822	YOL148C		5		Introgression			S. paradoxus				American	Accessory	Sapa
YOL149W	X828	828	828-augustus_masked-YCL-7822	YOL149W		5		Introgression			S. paradoxus				American	Accessory	Sapa
YOL151W	X829	829	829-augustus_masked-YCL-7822	YOL151W		3		Introgression			S. paradoxus				American	Accessory	Sapa
YOL152W	X192	192	192-augustus_masked-2854-CPI_4	YOL152W		13		Introgression			S. paradoxus				American	Accessory	Sapa
YOL154W	X1322	1322	1322-augustus_masked-CPR_4-17852	YOL154W		9		Introgression			S. paradoxus				American	Accessory	Sapa
YOR081C	X1000	1000	1000-augustus_masked-CGE_5-5812	YOR081C		2		Introgression			S. paradoxus				Eurasia	Accessory	Sapa
YOR083W	X1002	1002	1002-augustus_masked-CGE_5-5812	YOR083W		2		Introgression			S. paradoxus					Accessory	Sapa
YOR084W	X1001	1001	1001-augustus_masked-CGE_5-5812	YOR084W		2		Introgression			S. paradoxus				Eurasia	Accessory	Sapa
YOR085W	X1648	1648	1648-snap_masked-CGE_5-5812	YOR085W		2		Introgression			S. paradoxus				Eurasia	Accessory	Sapa
YOR140W	X1402	1402	1402-augustus_masked-BBM_6-7261	YOR140W		1		Introgression			S. paradoxus				American	Accessory	Sapa
YOR161C	X1099	1099	1099-augustus_masked-CQS_4-6414	YOR161C		1		Introgression			S. paradoxus				American	Accessory	Sapa
YOR163W	X1098	1098	1098-augustus_masked-CQS_4-6414	YOR163W		1		Introgression			S. paradoxus				American	Accessory	Sapa
YOR164C	X1101	1101	1101-augustus_masked-CQS_4-6414	YOR164C		1		Introgression			S. paradoxus				American	Accessory	Sapa
YOR341W	X814	814	814-augustus_masked-ABM_5-4619	YOR341W		16		Introgression			S. paradoxus				Eurasia	Accessory	Sapa
YOR342C	X813	813	813-augustus_masked-ABM_5-4619	YOR342C		16		Introgression			S. paradoxus				Eurasia	Accessory	Sapa
YOR344C	X812	812	812-augustus_masked-ABM_5-4619	YOR344C		16		Introgression			S. paradoxus				Eurasia	Accessory	Sapa
YOR378W	X1581	1581	1581-snap_masked-CDT_2-5211	YOR378W		15		Introgression			S. paradoxus				Eurasia	Accessory	Sapa
YOR380W	X1580	1580	1580-snap_masked-CDT_2-5211	YOR380W		8		Introgression			S. paradoxus				Eurasia	Accessory	Sapa
YPL030W	X1271	1271	1271-augustus_masked-AHL_3-7774	YPL030W		5		Introgression			S. paradoxus				Eurasia	Accessory	Sapa
YPL031C	X1710	1710	1710-snap_masked-AHL_3-7774	YPL031C		5		Introgression			S. paradoxus				Eurasia	Accessory	Sapa
YPL032C	X1270	1270	1270-augustus_masked-AHL_3-7774	YPL032C		5		Introgression			S. paradoxus				Eurasia	Accessory	Sapa
YPR106W	X1140	1140	1140-augustus_masked-CPL_4-15430	YPR106W		5		Introgression			S. paradoxus				American	Accessory	Sapa
YPR108W	X320	320	320-augustus_masked-7607-CPQ_4	YPR108W		5		Introgression			S. paradoxus				American	Accessory	Sapa
YPR143W	X140	140	140-augustus_masked-1700-AIE_1	YPR143W		6		Introgression			S. paradoxus				Eurasia	Accessory	Sapa
YPR144C	X1244	1244	1244-augustus_masked-CGD_5-5416	YPR144C		6		Introgression			S. paradoxus				Eurasia	Accessory	Sapa
YPR145C-A	X585	585	585-snap_masked-1700-AIE_1	YPR145C		6		Introgression			S. paradoxus				Eurasia	Accessory	Sapa
YPR145W	X1247	1247	1247-augustus_masked-CGD_5-5416	YPR145W		6		Introgression			S. paradoxus				Eurasia	Accessory	Sapa
YPR147C	X139	139	139-augustus_masked-1700-AIE_1	YPR147C		6		Introgression			S. paradoxus				Eurasia	Accessory	Sapa
YPR148C	X138	138	138-augustus_masked-1700-AIE_1	YPR148C		6		Introgression			S. paradoxus				Eurasia	Accessory	Sapa
YPR149W	X1246	1246	1246-augustus_masked-CGD_5-5416	YPR149W		6		Introgression			S. paradoxus				Eurasia	Accessory	Sapa
YPR151C	X137	137	137-augustus_masked-1700-AIE_1	YPR151C		8		Introgression			S. paradoxus				Eurasia	Accessory	Sapa
YPR153W	X1531	1531	1531-maker-CGD_5-5416	YPR153W		6		Introgression			S. paradoxus				Eurasia	Accessory	Sapa
YPR154W	X1245	1245	1245-augustus_masked-CGD_5-5416	YPR154W		6		Introgression			S. paradoxus				Eurasia	Accessory	Sapa
YPR155C	X135	135	135-augustus_masked-1700-AIE_1	YPR155C		6		Introgression			S. paradoxus				Eurasia	Accessory	Sapa
YAL067C	X1841	1841	1841-YAL067C			787		Ancestral								Accessory	Sace
YAL065C	X1839	1839	1839-YAL065C_NumOfGenes_2			716		Ancestral								Accessory	Sace
YAL062W	X1833	1833	1833-YAL062W_NumOfGenes_2			1000		Ancestral								Accessory	Sace
YAL037C-A	X1809	1809	1809-YAL037C-A			998		Unknown								Accessory	Sace
YAL034C-B	X1805	1805	1805-YAL034C-B			1008		Ancestral								Accessory	Sace
YAL034W-A	X1806	1806	1806-YAL034W-A			1010		Ancestral								Accessory	Sace
YAL031W-A	X1801	1801	1801-YAL031W-A			14		Ancestral								Accessory	Sace
YAL026C-A	X1795	1795	1795-YAL026C-A			1001		Ancestral								Accessory	Sace
YAL020C	X1788	1788	1788-YAL020C			1009		Ancestral								Accessory	Sace
YAL016C-B	X1782	1782	1782-YAL016C-B			1010		Unknown								Accessory	Sace
YAL016C-A	X1781	1781	1781-YAL016C-A			873		Unknown								Accessory	Sace
YAL008W	X1773	1773	1773-YAL008W			1008		Ancestral								Accessory	Sace
YAR029W	X1857	1857	1857-YAR029W			796		Ancestral								Accessory	Sace
YAR030C	X1858	1858	1858-YAR030C			816		Unknown								Accessory	Sace
YAR031W	X1859	1859	1859-YAR031W			598		Ancestral								Accessory	Sace
YAR035W	X1861	1861	1861-YAR035W_NumOfGenes_2			1006		Ancestral								Accessory	Sace
YAR035C-A	X1860	1860	1860-YAR035C-A			1000		Unknown								Accessory	Sace
YAR066W	X1867	1867	1867-YAR066W_NumOfGenes_3		YAR066W,YHR214W	957		Ancestral								Accessory	Sace
YAR068W	X1868	1868	1868-YAR068W_NumOfGenes_3		YAR068W,YHR214W-A	932		Ancestral								Accessory	Sace
YAR070C	X1869	1869	1869-YAR070C_NumOfGenes_2		YAR070C,YHR214C-E	813		Ancestral								Accessory	Sace
YBL100W-C	X1971	1971	1971-YBL100W-C			983		Ancestral								Accessory	Sace
YBL096C	X1967	1967	1967-YBL096C			832		Ancestral								Accessory	Sace
YBL077W	X1949	1949	1949-YBL077W			57		Ancestral								Accessory	Sace
YBL070C	X1941	1941	1941-YBL070C			931		Ancestral								Accessory	Sace
YBL054W	X1925	1925	1925-YBL054W_NumOfGenes_2			1010		Ancestral								Accessory	Sace
YBL048W	X1920	1920	1920-YBL048W			1010		Unknown								Accessory	Sace
YBL012C	X1882	1882	1882-YBL012C			41		Ancestral								Accessory	Sace
YBR010W	X1991	1991	1991-YBR010W			1009		Ancestral								Accessory	Sace
YBR012C	X1993	1993	1993-YBR012C			947		Introgression			S. paradoxus				Eurasia	Accessory	Sace
YBR013C	X1994	1994	1994-YBR013C			978		Ancestral								Accessory	Sace
YBR017C	X1998	1998	1998-YBR017C			985		Ancestral								Accessory	Sace
YBR018C	X1999	1999	1999-YBR018C			972		Ancestral								Accessory	Sace
YBR019C	X2000	2000	2000-YBR019C			975		Ancestral								Accessory	Sace
YBR020W	X2001	2001	2001-YBR020W			975		Ancestral								Accessory	Sace
YBR048W	X2028	2028	2028-YBR048W_NumOfGenes_2			1005		Ancestral								Accessory	Sace
YBR060C	X2042	2042	2042-YBR060C			1008		Ancestral								Accessory	Sace
YBR072C-A	X2052	2052	2052-YBR072C-A			1000		Unknown								Accessory	Sace
YBR073W	X2054	2054	2054-YBR073W			1000		Ancestral								Accessory	Sace
YBR076C-A	X2056	2056	2056-YBR076C-A			999		Unknown								Accessory	Sace
YBR092C	X2075	2075	2075-YBR092C			890		Ancestral								Accessory	Sace
YBR093C	X2076	2076	2076-YBR093C			937		Ancestral								Accessory	Sace
YBR116C	X2100	2100	2100-YBR116C			50		Ancestral								Accessory	Sace
YBR181C	X2165	2165	2165-YBR181C			14		Ancestral								Accessory	Sace
YBR206W	X2195	2195	2195-YBR206W			22		Ancestral								Accessory	Sace
YBR218C	X2207	2207	2207-YBR218C			1010		Ancestral								Accessory	Sace
YBR226C	X2216	2216	2216-YBR226C			1009		Ancestral								Accessory	Sace
YBR292C	X2282	2282	2282-YBR292C			1010		Ancestral								Accessory	Sace
YBR298C	X2289	2289	2289-YBR298C_NumOfGenes_2			981		Ancestral								Accessory	Sace
YCL041C	X2326	2326	2326-YCL041C			1005		Ancestral								Accessory	Sace
YCL042W	X2327	2327	2327-YCL042W			1009		Ancestral								Accessory	Sace
YCL021W-A	X2306	2306	2306-YCL021W-A_NumOfGenes_2			1002		Ancestral								Accessory	Sace
YCL018W	X2305	2305	2305-YCL018W			1009		Ancestral								Accessory	Sace
YCL009C	X2298	2298	2298-YCL009C_NumOfGenes_2			999		Ancestral								Accessory	Sace
YCL008C	X2297	2297	2297-YCL008C_NumOfGenes_2			1000		Ancestral								Accessory	Sace
YCL001W-A	X2291	2291	2291-YCL001W-A			974		Unknown								Accessory	Sace
YCL001W-B	X2292	2292	2292-YCL001W-B			974		Ancestral								Accessory	Sace
YCR001W	X2350	2350	2350-YCR001W			974		Unknown								Accessory	Sace
YCR006C	X2355	2355	2355-YCR006C			972		Ancestral								Accessory	Sace
YCR041W	X2392	2392	2392-YCR041W_NumOfGenes_2		YCR041W,YCL065W	1001		Ancestral								Accessory	Sace
YCR060W	X2406	2406	2406-YCR060W_NumOfGenes_2			1009		Ancestral								Accessory	Sace
YCR077C	X2422	2422	2422-YCR077C			1010		Ancestral								Accessory	Sace
YCR097W	X2440	2440	2440-YCR097W			1006		Unknown			S. paradoxus				ND	Accessory	Sace
YCR097W-A	X2441	2441	2441-YCR097W-A			898		Ancestral								Accessory	Sace
YCR098C	X2442	2442	2442-YCR098C_NumOfGenes_2			934		Ancestral								Accessory	Sace
YCR099C	X2443	2443	2443-YCR099C			939		Ancestral								Accessory	Sace
YCR100C	X2444	2444	2444-YCR100C			890		Ancestral								Accessory	Sace
YCR101C	X2445	2445	2445-YCR101C			74		Ancestral								Accessory	Sace
YCR102W-A	X2447	2447	2447-YCR102W-A			996		Unknown								Accessory	Sace
YCR105W	X2448	2448	2448-YCR105W			761		Ancestral								Accessory	Sace
YCR106W	X2449	2449	2449-YCR106W			761		Ancestral								Accessory	Sace
YCR107W	X2450	2450	2450-YCR107W_NumOfGenes_4		YCR107W,YOL165C	723		Ancestral								Accessory	Sace
YDL247W-A	X2690	2690	2690-YDL247W-A			70		Ancestral								Accessory	Sace
YDL243C	X2688	2688	2688-YDL243C			12		Ancestral								Accessory	Sace
YDL242W	X2687	2687	2687-YDL242W_NumOfGenes_2			999		Unknown								Accessory	Sace
YDL241W	X2686	2686	2686-YDL241W			934		Unknown								Accessory	Sace
YDL226C	X2671	2671	2671-YDL226C			1009		Ancestral								Accessory	Sace
YDL221W	X2666	2666	2666-YDL221W			799		Ancestral								Accessory	Sace
YDL158C	X2603	2603	2603-YDL158C			998		Ancestral								Accessory	Sace
YDL061C	X2509	2509	2509-YDL061C			1010		Ancestral								Accessory	Sace
YDL009C	X2461	2461	2461-YDL009C			999		Ancestral								Accessory	Sace
YDR010C	X2700	2700	2700-YDR010C			1003		Unknown								Accessory	Sace
YDR034C-A	X2725	2725	2725-YDR034C-A			777		Unknown			S. paradoxus				American	Accessory	Sace
YDR036C	X2728	2728	2728-YDR036C			709		Introgression			S. paradoxus				Eurasia	Accessory	Sace
YDR037W	X2729	2729	2729-YDR037W			709		Introgression			S. paradoxus				Eurasia	Accessory	Sace
YDR038C	X2730	2730	2730-YDR038C_NumOfGenes_3		YDR038C,YDR039C,YDR040C	736		Introgression			S. paradoxus				Eurasia	Accessory	Sace
YDR055W	X2744	2744	2744-YDR055W			994		Ancestral								Accessory	Sace
YDR102C	X2791	2791	2791-YDR102C			1010		Unknown								Accessory	Sace
YDR104C	X2793	2793	2793-YDR104C			1010		Ancestral								Accessory	Sace
YDR112W	X2801	2801	2801-YDR112W			119		Ancestral								Accessory	Sace
YDR118W-A	X2808	2808	2808-YDR118W-A			995		Ancestral								Accessory	Sace
YDR133C	X2824	2824	2824-YDR133C			556		Ancestral								Accessory	Sace
YDR154C	X2844	2844	2844-YDR154C			92		Ancestral								Accessory	Sace
YDR155C	X2845	2845	2845-YDR155C			1009		Ancestral								Accessory	Sace
YDR169C-A	X2860	2860	2860-YDR169C-A			1010		Unknown								Accessory	Sace
YDR187C	X2881	2881	2881-YDR187C			106		Ancestral								Accessory	Sace
YDR199W	X2893	2893	2893-YDR199W			6		Ancestral								Accessory	Sace
YDR206W	X2899	2899	2899-YDR206W			1009		Ancestral								Accessory	Sace
YDR207C	X2900	2900	2900-YDR207C			1009		Ancestral								Accessory	Sace
YDR213W	X2905	2905	2905-YDR213W			1009		Ancestral								Accessory	Sace
YDR249C	X2941	2941	2941-YDR249C			1000		Ancestral								Accessory	Sace
YDR259C	X2951	2951	2951-YDR259C			994		Ancestral								Accessory	Sace
YDR312W	X3002	3002	3002-YDR312W			1007		Ancestral								Accessory	Sace
YDR327W	X3020	3020	3020-YDR327W			924		Ancestral								Accessory	Sace
YDR334W	X3027	3027	3027-YDR334W			996		Ancestral								Accessory	Sace
YDR340W	X3033	3033	3033-YDR340W			995		Unknown			S. paradoxus				Eurasia	Accessory	Sace
YDR342C	X3035	3035	3035-YDR342C_NumOfGenes_2		YDR342C,YDR343C	797		Ancestral								Accessory	Sace
YDR344C	X3036	3036	3036-YDR344C			956		Unknown								Accessory	Sace
YDR345C	X3037	3037	3037-YDR345C_NumOfGenes_2			977		Ancestral								Accessory	Sace
YDR360W	X3051	3051	3051-YDR360W			81		Ancestral								Accessory	Sace
YDR398W	X3091	3091	3091-YDR398W			1000		Ancestral								Accessory	Sace
YDR406W-A	X3099	3099	3099-YDR406W-A			1006		Unknown								Accessory	Sace
YDR461C-A	X3149	3149	3149-YDR461C-A			1009		Ancestral								Accessory	Sace
YDR467C	X3156	3156	3156-YDR467C			47		Ancestral								Accessory	Sace
YDR504C	X3192	3192	3192-YDR504C			1010		Ancestral								Accessory	Sace
YDR510C-A	X3198	3198	3198-YDR510C-A			1002		Unknown								Accessory	Sace
YDR517W	X3206	3206	3206-YDR517W			855		Ancestral								Accessory	Sace
YDR523C	X3211	3211	3211-YDR523C			1005		Ancestral								Accessory	Sace
YDR524W-C	X3215	3215	3215-YDR524W-C			1004		Introgression			S. paradoxus				ND	Accessory	Sace
YDR524C-A	X3213	3213	3213-YDR524C-A			971		Ancestral								Accessory	Sace
YDR534C	X3225	3225	3225-YDR534C_NumOfGenes_2			350		Ancestral								Accessory	Sace
YDR535C	X3226	3226	3226-YDR535C			994		Unknown								Accessory	Sace
YDR536W	X3227	3227	3227-YDR536W			987		Ancestral								Accessory	Sace
YDR540C	X3230	3230	3230-YDR540C			980		Introgression			S. mikatae					Accessory	Sace
YEL073C	X3307	3307	3307-YEL073C			990		Ancestral								Accessory	Sace
YEL067C	X3303	3303	3303-YEL067C			997		Ancestral								Accessory	Sace
YEL050W-A	X3285	3285	3285-YEL050W-A			1010		Ancestral								Accessory	Sace
YEL033W	X3268	3268	3268-YEL033W			1010		Ancestral								Accessory	Sace
YEL021W	X3256	3256	3256-YEL021W			1006		Ancestral								Accessory	Sace
YEL017C-A	X3250	3250	3250-YEL017C-A			1010		Introgression			S. paradoxus				Eurasia	Accessory	Sace
YER006C-A	X3315	3315	3315-YER006C-A			1010		Ancestral								Accessory	Sace
YER011W	X3322	3322	3322-YER011W_NumOfGenes_2			744		Ancestral								Accessory	Sace
YER014C-A	X3325	3325	3325-YER014C-A			6		Ancestral								Accessory	Sace
YER046W-A	X3362	3362	3362-YER046W-A			305		Ancestral								Accessory	Sace
YER056C	X3374	3374	3374-YER056C			1007		Ancestral								Accessory	Sace
YER060W-A	X3380	3380	3380-YER060W-A			936		Ancestral								Accessory	Sace
YER066W	X3387	3387	3387-YER066W			993		Ancestral								Accessory	Sace
YER066C-A	X3386	3386	3386-YER066C-A			994		Ancestral								Accessory	Sace
YER076W-A	X3400	3400	3400-YER076W-A			995		Unknown			S. paradoxus				Eurasia	Accessory	Sace
YER134C	X3464	3464	3464-YER134C_NumOfGenes_2		YER133W-A,YER134C	998		Ancestral								Accessory	Sace
YER135C	X3465	3465	3465-YER135C			995		Unknown								Accessory	Sace
YER162C	X3490	3490	3490-YER162C			1002		Ancestral								Accessory	Sace
YER165C-A	X3493	3493	3493-YER165C-A			791		Ancestral								Accessory	Sace
YER172C	X3501	3501	3501-YER172C			1000		Ancestral								Accessory	Sace
YER180C	X3510	3510	3510-YER180C			1010		Ancestral								Accessory	Sace
YER180C-A	X3511	3511	3511-YER180C-A			1010		Ancestral								Accessory	Sace
YER181C	X3512	3512	3512-YER181C			1002		Ancestral								Accessory	Sace
YER182W	X3513	3513	3513-YER182W			1010		Ancestral								Accessory	Sace
YER183C	X3514	3514	3514-YER183C			1010		Ancestral								Accessory	Sace
YER184C	X3515	3515	3515-YER184C			1010		Ancestral								Accessory	Sace
YER185W	X3516	3516	3516-YER185W			1002		Ancestral								Accessory	Sace
YER186C	X3517	3517	3517-YER186C_NumOfGenes_2			1010		Introgression			S. paradoxus				Eurasia	Accessory	Sace
YER187W	X3518	3518	3518-YER187W			556		Introgression			S. paradoxus				Eurasia	Accessory	Sace
YER188W	X3520	3520	3520-YER188W_NumOfGenes_2			753		Ancestral								Accessory	Sace
YFL067W	X3583	3583	3583-YFL067W			410		Unknown			S. paradoxus				Eurasia	Accessory	Sace
YFL056C	X3579	3579	3579-YFL056C			155		Ancestral								Accessory	Sace
YFL054C	X3577	3577	3577-YFL054C_NumOfGenes_2			835		Ancestral								Accessory	Sace
YFL051C	X3574	3574	3574-YFL051C_NumOfGenes_2			891		Ancestral								Accessory	Sace
YFL032W	X3554	3554	3554-YFL032W			1008		Unknown								Accessory	Sace
YFL019C	X3541	3541	3541-YFL019C			1003		Unknown								Accessory	Sace
YFL010W-A	X3530	3530	3530-YFL010W-A			990		Ancestral								Accessory	Sace
YFL009W	X3528	3528	3528-YFL009W			995		Ancestral								Accessory	Sace
YFL008W	X3527	3527	3527-YFL008W			1000		Ancestral								Accessory	Sace
YFR026C	X3610	3610	3610-YFR026C			972		Unknown								Accessory	Sace
YFR027W	X3611	3611	3611-YFR027W			1009		Ancestral								Accessory	Sace
YFR035C	X3622	3622	3622-YFR035C			1008		Ancestral								Accessory	Sace
YFR052C-A	X3639	3639	3639-YFR052C-A			996		Ancestral								Accessory	Sace
YFR056C	X3644	3644	3644-YFR056C			917		Ancestral								Accessory	Sace
YFR055W	X3643	3643	3643-YFR055W			918		Ancestral								Accessory	Sace
YGL263W	X3901	3901	3901-YGL263W			841		Unknown			S. mikatae					Accessory	Sace
YGL262W	X3900	3900	3900-YGL262W			738		Ancestral								Accessory	Sace
YGL259W	X3899	3899	3899-YGL259W			227		Unknown								Accessory	Sace
YGL258W-A	X3898	3898	3898-YGL258W-A_NumOfGenes_2			970		Unknown								Accessory	Sace
YGL258W	X3897	3897	3897-YGL258W_NumOfGenes_2			917		Ancestral								Accessory	Sace
YGL239C	X3878	3878	3878-YGL239C			900		Ancestral								Accessory	Sace
YGL188C	X3829	3829	3829-YGL188C			1010		Ancestral								Accessory	Sace
YGL166W	X3808	3808	3808-YGL166W			51		Ancestral								Accessory	Sace
YGL147C	X3790	3790	3790-YGL147C			1010		Ancestral								Accessory	Sace
YGL109W	X3753	3753	3753-YGL109W			969		Ancestral								Accessory	Sace
YGL097W	X3742	3742	3742-YGL097W			1010		Ancestral								Accessory	Sace
YGL072C	X3718	3718	3718-YGL072C			24		Ancestral								Accessory	Sace
YGL053W	X3700	3700	3700-YGL053W			107		Ancestral								Accessory	Sace
YGL051W	X3698	3698	3698-YGL051W_NumOfGenes_2		YGL051W,YAR033W	288		Ancestral								Accessory	Sace
YGL049C	X3696	3696	3696-YGL049C			999		Ancestral								Accessory	Sace
YGL042C	X3690	3690	3690-YGL042C			997		Ancestral								Accessory	Sace
YGL024W	X3671	3671	3671-YGL024W			1001		Ancestral								Accessory	Sace
YGL007C-A	X3653	3653	3653-YGL007C-A			1010		Ancestral								Accessory	Sace
YGL006W-A	X3652	3652	3652-YGL006W-A			980		Unknown								Accessory	Sace
YGR011W	X3912	3912	3912-YGR011W			40		Ancestral								Accessory	Sace
YGR063C	X3963	3963	3963-YGR063C			691		Ancestral								Accessory	Sace
YGR064W	X3964	3964	3964-YGR064W			1006		Ancestral								Accessory	Sace
YGR069W	X3969	3969	3969-YGR069W			1010		Unknown								Accessory	Sace
YGR074W	X3974	3974	3974-YGR074W			623		Ancestral								Accessory	Sace
YGR107W	X4006	4006	4006-YGR107W			1009		Ancestral								Accessory	Sace
YGR108W	X4007	4007	4007-YGR108W			1009		Ancestral								Accessory	Sace
YGR109C	X4008	4008	4008-YGR109C			1009		Ancestral								Accessory	Sace
YGR123C	X4022	4022	4022-YGR123C			988		Ancestral								Accessory	Sace
YGR137W	X4036	4036	4036-YGR137W			8		Ancestral								Accessory	Sace
YGR139W	X4038	4038	4038-YGR139W			1010		Ancestral								Accessory	Sace
YGR174W-A	X4075	4075	4075-YGR174W-A			1007		Unknown								Accessory	Sace
YGR176W	X4077	4077	4077-YGR176W			69		Introgression			S. paradoxus				ND	Accessory	Sace
YGR182C	X4083	4083	4083-YGR182C			1010		Ancestral								Accessory	Sace
YGR189C	X4090	4090	4090-YGR189C			1010		Ancestral								Accessory	Sace
YGR190C	X4091	4091	4091-YGR190C			517		Ancestral								Accessory	Sace
YGR237C	X4136	4136	4136-YGR237C			1006		Ancestral								Accessory	Sace
YGR238C	X4137	4137	4137-YGR238C			1010		Ancestral								Accessory	Sace
YGR242W	X4142	4142	4142-YGR242W			1006		Ancestral								Accessory	Sace
YGR254W	X4154	4154	4154-YGR254W			1005		Ancestral								Accessory	Sace
YGR287C	X4186	4186	4186-YGR287C_NumOfGenes_2			1001		Ancestral								Accessory	Sace
YGR288W	X4187	4187	4187-YGR288W			620		Ancestral								Accessory	Sace
YGR292W	X4191	4191	4191-YGR292W_NumOfGenes_2		YGR292W,YBR299W	1008		Ancestral								Accessory	Sace
YHL048W	X4243	4243	4243-YHL048W			243		Ancestral								Accessory	Sace
YHL047C	X4241	4241	4241-YHL047C_NumOfGenes_2			797		Ancestral								Accessory	Sace
YHL046W-A	X4240	4240	4240-YHL046W-A			46		Ancestral								Accessory	Sace
YHL044W	X4238	4238	4238-YHL044W			1005		Unknown								Accessory	Sace
YHL015W-A	X4209	4209	4209-YHL015W-A			1010		Unknown								Accessory	Sace
YHL006W-A	X4199	4199	4199-YHL006W-A			986		Ancestral								Accessory	Sace
YHR032C-A	X4281	4281	4281-YHR032C-A_NumOfGenes_2		YHR032C-A,YHR032W-A	1009		Unknown								Accessory	Sace
YHR043C	X4294	4294	4294-YHR043C			752		Ancestral								Accessory	Sace
YHR044C	X4295	4295	4295-YHR044C			875		Ancestral								Accessory	Sace
YHR057C	X4308	4308	4308-YHR057C			1009		Ancestral								Accessory	Sace
YHR070C-A	X4321	4321	4321-YHR070C-A			17		Unknown								Accessory	Sace
YHR091C	X4347	4347	4347-YHR091C			994		Ancestral								Accessory	Sace
YHR092C	X4348	4348	4348-YHR092C_NumOfGenes_2			967		Ancestral								Accessory	Sace
YHR093W	X4349	4349	4349-YHR093W			1001		Ancestral								Accessory	Sace
YHR094C	X4350	4350	4350-YHR094C			949		Ancestral								Accessory	Sace
YHR095W	X4351	4351	4351-YHR095W			990		Ancestral								Accessory	Sace
YHR096C	X4352	4352	4352-YHR096C_NumOfGenes_2			998		Ancestral								Accessory	Sace
YHR098C	X4354	4354	4354-YHR098C			994		Ancestral								Accessory	Sace
YHR129C	X4385	4385	4385-YHR129C			1004		Ancestral								Accessory	Sace
YHR130C	X4386	4386	4386-YHR130C			1004		Unknown								Accessory	Sace
YHR131C	X4387	4387	4387-YHR131C			1004		Ancestral								Accessory	Sace
YHR131W-A	X4388	4388	4388-YHR131W-A			1006		Ancestral								Accessory	Sace
YHR174W	X4433	4433	4433-YHR174W			1001		Ancestral								Accessory	Sace
YHR175W	X4434	4434	4434-YHR175W			1003		Ancestral								Accessory	Sace
YHR175W-A	X4435	4435	4435-YHR175W-A			1003		Unknown								Accessory	Sace
YHR176W	X4436	4436	4436-YHR176W			1003		Ancestral								Accessory	Sace
YHR180W	X4440	4440	4440-YHR180W			1000		Introgression			S. paradoxus				ND	Accessory	Sace
YHR211W	X4472	4472	4472-YHR211W_NumOfGenes_3			68		Ancestral								Accessory	Sace
YHR213W	X4473	4473	4473-YHR213W_NumOfGenes_5		YHR213W,YAR061W,YHR212W-A	621		Ancestral								Accessory	Sace
YHR213W-A	X4474	4474	4474-YHR213W-A			953		Ancestral								Accessory	Sace
YHR213W-B	X4475	4475	4475-YHR213W-B_NumOfGenes_2		YHR213W-B,YAR064W	918		Ancestral								Accessory	Sace
YHR216W	X4478	4478	4478-YHR216W_NumOfGenes_6		YAR073W,YHR216W,YAR075W	968		Ancestral								Accessory	Sace
YIL165C	X4649	4649	4649-YIL165C			963		Ancestral								Accessory	Sace
YIL163C	X4647	4647	4647-YIL163C			964		Ancestral								Accessory	Sace
YIL074C	X4557	4557	4557-YIL074C			1008		Ancestral								Accessory	Sace
YIL058W	X4543	4543	4543-YIL058W			989		Unknown								Accessory	Sace
YIL030W-A	X4515	4515	4515-YIL030W-A			1003		Ancestral								Accessory	Sace
YIL029C	X4512	4512	4512-YIL029C			873		Ancestral								Accessory	Sace
YIL028W	X4511	4511	4511-YIL028W			1010		Unknown								Accessory	Sace
YIL020C-A	X4503	4503	4503-YIL020C-A			1010		Ancestral								Accessory	Sace
YIL012W	X4493	4493	4493-YIL012W			1009		Ancestral								Accessory	Sace
YIL011W	X4492	4492	4492-YIL011W			994		Ancestral								Accessory	Sace
YIR018W	X4673	4673	4673-YIR018W			1007		Ancestral								Accessory	Sace
YIR018C-A	X4672	4672	4672-YIR018C-A			1006		Unknown								Accessory	Sace
YIR019C	X4674	4674	4674-YIR019C_NumOfGenes_5			14		Unknown			S. paradoxus				American	Accessory	Sace
YIR020W-A	X4676	4676	4676-YIR020W-A			1007		Ancestral								Accessory	Sace
YIR034C	X4692	4692	4692-YIR034C			1010		Ancestral								Accessory	Sace
YIR039C	X4698	4698	4698-YIR039C			899		Ancestral								Accessory	Sace
YJL222W-B	X4913	4913	4913-YJL222W-B_NumOfGenes_2		YJL222W-B,YIL175W	734		Ancestral								Accessory	Sace
YJL222W	X4912	4912	4912-YJL222W_NumOfGenes_5		YJL222W,YIL173W	476		Unknown			S. paradoxus				American	Accessory	Sace
YJL216C	X4909	4909	4909-YJL216C			954		Ancestral								Accessory	Sace
YJL215C	X4908	4908	4908-YJL215C_NumOfGenes_2			944		Unknown								Accessory	Sace
YJL214W	X4907	4907	4907-YJL214W_NumOfGenes_3			954		Ancestral								Accessory	Sace
YJL212C	X4905	4905	4905-YJL212C			970		Ancestral								Accessory	Sace
YJL211C	X4904	4904	4904-YJL211C			528		Ancestral								Accessory	Sace
YJL202C	X4895	4895	4895-YJL202C			151		Ancestral								Accessory	Sace
YJL174W	X4870	4870	4870-YJL174W			1009		Ancestral								Accessory	Sace
YJL172W	X4868	4868	4868-YJL172W			1006		Ancestral								Accessory	Sace
YJL169W	X4865	4865	4865-YJL169W			589		Ancestral								Accessory	Sace
YJL165C	X4861	4861	4861-YJL165C			1003		Ancestral								Accessory	Sace
YJL156C	X4851	4851	4851-YJL156C			1010		Ancestral								Accessory	Sace
YJL152W	X4847	4847	4847-YJL152W			999		Ancestral								Accessory	Sace
YJL142C	X4837	4837	4837-YJL142C			761		Ancestral								Accessory	Sace
YJL084C	X4779	4779	4779-YJL084C			1010		Ancestral								Accessory	Sace
YJL020C	X4718	4718	4718-YJL020C_NumOfGenes_2		YJL020C,YJL020W-A	1002		Unknown			S. paradoxus				American	Accessory	Sace
YJL015C	X4715	4715	4715-YJL015C			995		Ancestral								Accessory	Sace
YJL009W	X4709	4709	4709-YJL009W			395		Ancestral								Accessory	Sace
YJR017C	X4931	4931	4931-YJR017C			1010		Ancestral								Accessory	Sace
YJR059W	X4966	4966	4966-YJR059W			922		Ancestral								Accessory	Sace
YJR071W	X4978	4978	4978-YJR071W			1007		Ancestral								Accessory	Sace
YJR087W	X4992	4992	4992-YJR087W			7		Ancestral								Accessory	Sace
YJR121W	X5027	5027	5027-YJR121W			1010		Ancestral								Accessory	Sace
YJR127C	X5033	5033	5033-YJR127C			1002		Ancestral								Accessory	Sace
YJR128W	X5034	5034	5034-YJR128W			985		Ancestral								Accessory	Sace
YJR130C	X5036	5036	5036-YJR130C			995		Ancestral								Accessory	Sace
YJR131W	X5037	5037	5037-YJR131W			1000		Ancestral								Accessory	Sace
YJR143C	X5050	5050	5050-YJR143C			994		Ancestral								Accessory	Sace
YJR144W	X5051	5051	5051-YJR144W			994		Ancestral								Accessory	Sace
YJR147W	X5054	5054	5054-YJR147W			994		Ancestral								Accessory	Sace
YJR148W	X5055	5055	5055-YJR148W			994		Ancestral								Accessory	Sace
YJR149W	X5056	5056	5056-YJR149W			994		Ancestral								Accessory	Sace
YJR150C	X5057	5057	5057-YJR150C			990		Ancestral								Accessory	Sace
YJR151C	X5058	5058	5058-YJR151C_NumOfGenes_2			957		Ancestral								Accessory	Sace
YJR154W	X5062	5062	5062-YJR154W_NumOfGenes_2			972		Ancestral								Accessory	Sace
YJR155W	X5063	5063	5063-YJR155W_NumOfGenes_2			11		Ancestral								Accessory	Sace
YJR159W	X5066	5066	5066-YJR159W_NumOfGenes_2		YJR159W,YDL246C	746		Ancestral								Accessory	Sace
YKL221W	X5290	5290	5290-YKL221W_NumOfGenes_2			1005		Ancestral								Accessory	Sace
YKL185W	X5257	5257	5257-YKL185W			1006		Ancestral								Accessory	Sace
YKL183C-A	X5254	5254	5254-YKL183C-A			1010		Unknown								Accessory	Sace
YKL128C	X5201	5201	5201-YKL128C			977		Ancestral								Accessory	Sace
YKL127W	X5200	5200	5200-YKL127W			1009		Ancestral								Accessory	Sace
YKL096C-B	X5168	5168	5168-YKL096C-B			1007		Unknown								Accessory	Sace
YKL086W	X5158	5158	5158-YKL086W			1010		Ancestral								Accessory	Sace
YKL076C	X5149	5149	5149-YKL076C			34		Ancestral								Accessory	Sace
YKL071W	X5144	5144	5144-YKL071W_NumOfGenes_2			1009		Ancestral								Accessory	Sace
YKL070W	X5143	5143	5143-YKL070W			1007		Ancestral								Accessory	Sace
YKL069W	X5142	5142	5142-YKL069W_NumOfGenes_2			1009		Ancestral								Accessory	Sace
YKL053W	X5124	5124	5124-YKL053W			2		Ancestral								Accessory	Sace
YKL037W	X5107	5107	5107-YKL037W			998		Ancestral								Accessory	Sace
YKL036C	X5106	5106	5106-YKL036C			1003		Ancestral								Accessory	Sace
YKL030W	X5099	5099	5099-YKL030W			4		Ancestral								Accessory	Sace
YKR047W	X5339	5339	5339-YKR047W			922		Ancestral								Accessory	Sace
YKR064W	X5356	5356	5356-YKR064W			1008		Ancestral								Accessory	Sace
YKR065C	X5357	5357	5357-YKR065C			1008		Ancestral								Accessory	Sace
YKR066C	X5358	5358	5358-YKR066C			1008		Ancestral								Accessory	Sace
YKR067W	X5359	5359	5359-YKR067W			1008		Ancestral								Accessory	Sace
YKR068C	X5360	5360	5360-YKR068C			1008		Ancestral								Accessory	Sace
YKR069W	X5361	5361	5361-YKR069W			1008		Ancestral								Accessory	Sace
YKR070W	X5362	5362	5362-YKR070W			1008		Ancestral								Accessory	Sace
YKR071C	X5363	5363	5363-YKR071C			1008		Ancestral								Accessory	Sace
YKR072C	X5364	5364	5364-YKR072C			1008		Ancestral								Accessory	Sace
YKR073C	X5365	5365	5365-YKR073C			1008		Ancestral								Accessory	Sace
YKR074W	X5366	5366	5366-YKR074W			1008		Ancestral								Accessory	Sace
YKR075C	X5367	5367	5367-YKR075C_NumOfGenes_2		YKR075C,YKR075W-A	1008		Ancestral								Accessory	Sace
YKR076W	X5368	5368	5368-YKR076W			1008		Ancestral								Accessory	Sace
YKR077W	X5369	5369	5369-YKR077W			1008		Ancestral								Accessory	Sace
YKR078W	X5370	5370	5370-YKR078W			1008		Ancestral								Accessory	Sace
YKR102W	X5395	5395	5395-YKR102W			827		Ancestral								Accessory	Sace
YKR103W	X5396	5396	5396-YKR103W			760		Ancestral								Accessory	Sace
YKR104W	X5397	5397	5397-YKR104W			760		Ancestral								Accessory	Sace
YKR105C	X5398	5398	5398-YKR105C_NumOfGenes_2		YKR105C,YCL069W	926		Ancestral								Accessory	Sace
YLL063C	X5460	5460	5460-YLL063C			806		Introgression			S. paradoxus				American	Accessory	Sace
YLL062C	X5459	5459	5459-YLL062C			1002		Introgression			S. paradoxus				American	Accessory	Sace
YLL061W	X5458	5458	5458-YLL061W			1003		Ancestral								Accessory	Sace
YLL060C	X5457	5457	5457-YLL060C			1007		Ancestral								Accessory	Sace
YLL057C	X5454	5454	5454-YLL057C			1009		Ancestral								Accessory	Sace
YLL056C	X5453	5453	5453-YLL056C			1009		Ancestral								Accessory	Sace
YLL053C	X5450	5450	5450-YLL053C			1001		Ancestral								Accessory	Sace
YLL052C	X5449	5449	5449-YLL052C			1009		Ancestral								Accessory	Sace
YLL039C	X5439	5439	5439-YLL039C			995		Ancestral								Accessory	Sace
YLL025W	X5425	5425	5425-YLL025W			1010		Ancestral								Accessory	Sace
YLL020C	X5421	5421	5421-YLL020C			994		Ancestral								Accessory	Sace
YLR037C	X5498	5498	5498-YLR037C			965		Unknown								Accessory	Sace
YLR041W	X5502	5502	5502-YLR041W			864		Ancestral								Accessory	Sace
YLR079W	X5538	5538	5538-YLR079W			989		Ancestral								Accessory	Sace
YLR101C	X5561	5561	5561-YLR101C			5		Ancestral								Accessory	Sace
YLR108C	X5568	5568	5568-YLR108C			723		Ancestral								Accessory	Sace
YLR119W	X5579	5579	5579-YLR119W			994		Ancestral								Accessory	Sace
YLR120W-A	X5581	5581	5581-YLR120W-A			992		Unknown								Accessory	Sace
YLR121C	X5582	5582	5582-YLR121C			994		Ancestral								Accessory	Sace
YLR122C	X5583	5583	5583-YLR122C_NumOfGenes_2		YLR122C,YLR123C	1009		Unknown								Accessory	Sace
YLR124W	X5584	5584	5584-YLR124W_NumOfGenes_2			1009		Unknown								Accessory	Sace
YLR125W	X5585	5585	5585-YLR125W_NumOfGenes_2			1009		Unknown								Accessory	Sace
YLR126C	X5586	5586	5586-YLR126C			1009		Ancestral								Accessory	Sace
YLR127C	X5587	5587	5587-YLR127C			1010		Ancestral								Accessory	Sace
YLR130C	X5590	5590	5590-YLR130C			993		Ancestral								Accessory	Sace
YLR132C	X5592	5592	5592-YLR132C			1010		Ancestral								Accessory	Sace
YLR133W	X5593	5593	5593-YLR133W			1010		Ancestral								Accessory	Sace
YLR134W	X5594	5594	5594-YLR134W			1010		Ancestral								Accessory	Sace
YLR135W	X5595	5595	5595-YLR135W			1010		Ancestral								Accessory	Sace
YLR136C	X5596	5596	5596-YLR136C			1010		Ancestral								Accessory	Sace
YLR137W	X5597	5597	5597-YLR137W			1010		Ancestral								Accessory	Sace
YLR138W	X5598	5598	5598-YLR138W			1010		Ancestral								Accessory	Sace
YLR139C	X5599	5599	5599-YLR139C			1010		Ancestral								Accessory	Sace
YLR140W	X5600	5600	5600-YLR140W			1009		Ancestral								Accessory	Sace
YLR141W	X5601	5601	5601-YLR141W			1010		Ancestral								Accessory	Sace
YLR142W	X5602	5602	5602-YLR142W			1010		Ancestral								Accessory	Sace
YLR143W	X5603	5603	5603-YLR143W			1010		Ancestral								Accessory	Sace
YLR144C	X5604	5604	5604-YLR144C			1010		Ancestral								Accessory	Sace
YLR145W	X5605	5605	5605-YLR145W			1010		Ancestral								Accessory	Sace
YLR146C	X5606	5606	5606-YLR146C			1010		Ancestral								Accessory	Sace
YLR146W-A	X5607	5607	5607-YLR146W-A			1010		Ancestral								Accessory	Sace
YLR147C	X5608	5608	5608-YLR147C			1010		Ancestral								Accessory	Sace
YLR148W	X5609	5609	5609-YLR148W			1010		Ancestral								Accessory	Sace
YLR149C	X5610	5610	5610-YLR149C			1010		Ancestral								Accessory	Sace
YLR149C-A	X5611	5611	5611-YLR149C-A			1009		Introgression			S. paradoxus				American	Accessory	Sace
YLR150W	X5612	5612	5612-YLR150W			1010		Ancestral								Accessory	Sace
YLR151C	X5613	5613	5613-YLR151C			1010		Ancestral								Accessory	Sace
YLR152C	X5614	5614	5614-YLR152C			1010		Ancestral								Accessory	Sace
YLR153C	X5615	5615	5615-YLR153C			1010		Ancestral								Accessory	Sace
YLR162W	X5621	5621	5621-YLR162W			63		Unknown			S. paradoxus				ND	Accessory	Sace
YLR163C	X5623	5623	5623-YLR163C_NumOfGenes_2		YLR163W-A,YLR163C	1010		Ancestral								Accessory	Sace
YLR164W	X5624	5624	5624-YLR164W			1010		Ancestral								Accessory	Sace
YLR165C	X5625	5625	5625-YLR165C			1010		Ancestral								Accessory	Sace
YLR166C	X5626	5626	5626-YLR166C			1010		Ancestral								Accessory	Sace
YLR167W	X5627	5627	5627-YLR167W			1010		Ancestral								Accessory	Sace
YLR168C	X5628	5628	5628-YLR168C			1010		Ancestral								Accessory	Sace
YLR169W	X5629	5629	5629-YLR169W			1009		Ancestral								Accessory	Sace
YLR172C	X5631	5631	5631-YLR172C			1010		Ancestral								Accessory	Sace
YLR173W	X5632	5632	5632-YLR173W			1010		Ancestral								Accessory	Sace
YLR174W	X5633	5633	5633-YLR174W			1010		Ancestral								Accessory	Sace
YLR175W	X5634	5634	5634-YLR175W			1010		Ancestral								Accessory	Sace
YLR176C	X5635	5635	5635-YLR176C			1010		Ancestral								Accessory	Sace
YLR177W	X5636	5636	5636-YLR177W			1010		Ancestral								Accessory	Sace
YLR178C	X5637	5637	5637-YLR178C			1010		Ancestral								Accessory	Sace
YLR179C	X5638	5638	5638-YLR179C			1010		Ancestral								Accessory	Sace
YLR180W	X5639	5639	5639-YLR180W			1010		Ancestral								Accessory	Sace
YLR181C	X5640	5640	5640-YLR181C			1010		Ancestral								Accessory	Sace
YLR182W	X5641	5641	5641-YLR182W			1010		Ancestral								Accessory	Sace
YLR183C	X5642	5642	5642-YLR183C			1010		Ancestral								Accessory	Sace
YLR185W	X5644	5644	5644-YLR185W			1010		Ancestral								Accessory	Sace
YLR186W	X5645	5645	5645-YLR186W			1010		Ancestral								Accessory	Sace
YLR187W	X5646	5646	5646-YLR187W			1010		Ancestral								Accessory	Sace
YLR188W	X5647	5647	5647-YLR188W			1010		Ancestral								Accessory	Sace
YLR189C	X5648	5648	5648-YLR189C			1010		Ancestral								Accessory	Sace
YLR190W	X5649	5649	5649-YLR190W			1010		Ancestral								Accessory	Sace
YLR191W	X5650	5650	5650-YLR191W			1010		Ancestral								Accessory	Sace
YLR192C	X5651	5651	5651-YLR192C			1010		Ancestral								Accessory	Sace
YLR195C	X5654	5654	5654-YLR195C			1010		Ancestral								Accessory	Sace
YLR196W	X5655	5655	5655-YLR196W			1010		Ancestral								Accessory	Sace
YLR201C	X5659	5659	5659-YLR201C			1010		Ancestral								Accessory	Sace
YLR202C	X5660	5660	5660-YLR202C			1010		Unknown			S. paradoxus				ND	Accessory	Sace
YLR203C	X5661	5661	5661-YLR203C			1010		Ancestral								Accessory	Sace
YLR205C	X5663	5663	5663-YLR205C			1010		Ancestral								Accessory	Sace
YLR209C	X5667	5667	5667-YLR209C			1010		Ancestral								Accessory	Sace
YLR230W	X5688	5688	5688-YLR230W			470		Ancestral								Accessory	Sace
YLR236C	X5693	5693	5693-YLR236C			1010		Ancestral								Accessory	Sace
YLR279W	X5737	5737	5737-YLR279W			1000		Ancestral								Accessory	Sace
YLR282C	X5739	5739	5739-YLR282C			500		Ancestral								Accessory	Sace
YLR302C	X5761	5761	5761-YLR302C			1010		Ancestral								Accessory	Sace
YLR303W	X5762	5762	5762-YLR303W			1010		Ancestral								Accessory	Sace
YLR349W	X5806	5806	5806-YLR349W			2		Ancestral								Accessory	Sace
YLR379W	X5836	5836	5836-YLR379W			61		Ancestral								Accessory	Sace
YLR406C-A	X5864	5864	5864-YLR406C-A			1009		Unknown								Accessory	Sace
YLR438C-A	X5896	5896	5896-YLR438C-A			1010		Ancestral								Accessory	Sace
YLR460C	X5917	5917	5917-YLR460C_NumOfGenes_2			292		Ancestral								Accessory	Sace
YLR467W	X5919	5919	5919-YLR467W_NumOfGenes_63		YLR467W,YNL339C,YEL076C,YOR396W,YDR545W,YLL067W-A,YIL177C,YBL113W-A,YIL177W-A,YDR545C-A,YHR219C-A,YJL225C,YHR219W,YEL077C,YFL068W,YLR466W,YPL283W-BYPR204W,YPR204C-A,YER190C-B,YEL077W-A,YGR296W,YPR203W,YER190W,YNL339W-B,YGR296C-B,YHL050W-A,YPL283C,YFL065C,YML133C,YHR218W-A,YLL067C,YBL112C,YLL066C,YLL066W-A,YLR466C-A,YBL113C,YML133W-B,YOR396C-A,YHL050C,YJL225W-A,YLR467C-A,YFL066C,YNL339W-A,YPL283W-…	995		Introgression			S. paradoxus				Eurasia	Accessory	Sace
YML125C	X6050	6050	6050-YML125C			741		Ancestral								Accessory	Sace
YML116W-A	X6041	6041	6041-YML116W-A			1002		Ancestral								Accessory	Sace
YML099W-A	X6022	6022	6022-YML099W-A			1010		Ancestral								Accessory	Sace
YML057C-A	X5976	5976	5976-YML057C-A			938		Ancestral								Accessory	Sace
YML047W-A	X5965	5965	5965-YML047W-A			238		Ancestral								Accessory	Sace
YML009C-A	X5930	5930	5930-YML009C-A			981		Unknown								Accessory	Sace
YMR032W	X6092	6092	6092-YMR032W			1001		Ancestral								Accessory	Sace
YMR030W-A	X6089	6089	6089-YMR030W-A			1001		Ancestral								Accessory	Sace
YMR042W	X6102	6102	6102-YMR042W			1005		Ancestral								Accessory	Sace
YMR052C-A	X6108	6108	6108-YMR052C-A			1008		Ancestral								Accessory	Sace
YMR105C	X6163	6163	6163-YMR105C			1010		Ancestral								Accessory	Sace
YMR105W-A	X6164	6164	6164-YMR105W-A			1010		Unknown								Accessory	Sace
YMR119W-A	X6179	6179	6179-YMR119W-A			980		Ancestral								Accessory	Sace
YMR121C	X6181	6181	6181-YMR121C			994		Ancestral								Accessory	Sace
YMR122C	X6182	6182	6182-YMR122C			994		Unknown								Accessory	Sace
YMR165C	X6228	6228	6228-YMR165C			1007		Ancestral								Accessory	Sace
YMR169C	X6232	6232	6232-YMR169C			961		Ancestral								Accessory	Sace
YMR170C	X6233	6233	6233-YMR170C			917		Ancestral								Accessory	Sace
YMR173W	X6236	6236	6236-YMR173W_NumOfGenes_3		YMR173W,YMR173W-A	774		Ancestral								Accessory	Sace
YMR182C	X6246	6246	6246-YMR182C			1008		Ancestral								Accessory	Sace
YMR182W-A	X6247	6247	6247-YMR182W-A			1006		Ancestral								Accessory	Sace
YMR186W	X6251	6251	6251-YMR186W_NumOfGenes_2			1009		Ancestral								Accessory	Sace
YMR266W	X6335	6335	6335-YMR266W			973		Ancestral								Accessory	Sace
YMR303C	X6374	6374	6374-YMR303C			156		Ancestral								Accessory	Sace
YMR304C-A	X6375	6375	6375-YMR304C-A			1010		Ancestral								Accessory	Sace
YMR307W	X6379	6379	6379-YMR307W_NumOfGenes_2		YMR307C-A,YMR307W	994		Ancestral								Accessory	Sace
YMR320W	X6394	6394	6394-YMR320W			998		Unknown								Accessory	Sace
YNL336W	X6717	6717	6717-YNL336W_NumOfGenes_11		YGR295C,YNL336W,YML132W,YBR302C,YJR161C,YDL248W,YFL062W	830		Ancestral								Accessory	Sace
YNL331C	X6715	6715	6715-YNL331C_NumOfGenes_2			517		Introgression			S. paradoxus				Eurasia	Accessory	Sace
YNL269W	X6656	6656	6656-YNL269W			1009		Unknown								Accessory	Sace
YNL235C	X6624	6624	6624-YNL235C			4		Ancestral								Accessory	Sace
YNL226W	X6616	6616	6616-YNL226W			1010		Ancestral								Accessory	Sace
YNL220W	X6610	6610	6610-YNL220W			994		Ancestral								Accessory	Sace
YNL179C	X6571	6571	6571-YNL179C			207		Ancestral								Accessory	Sace
YNL150W	X6542	6542	6542-YNL150W			7		Ancestral								Accessory	Sace
YNL149C	X6541	6541	6541-YNL149C			2		Ancestral								Accessory	Sace
YNL142W	X6533	6533	6533-YNL142W			1004		Ancestral								Accessory	Sace
YNL103W-A	X6497	6497	6497-YNL103W-A			1009		Ancestral								Accessory	Sace
YNR025C	X6743	6743	6743-YNR025C			5		Ancestral								Accessory	Sace
YNR059W	X6778	6778	6778-YNR059W			1009		Ancestral								Accessory	Sace
YNR064C	X6783	6783	6783-YNR064C			1009		Ancestral								Accessory	Sace
YNR065C	X6784	6784	6784-YNR065C			325		Unknown			S. paradoxus				American	Accessory	Sace
YNR066C	X6785	6785	6785-YNR066C			1002		Ancestral								Accessory	Sace
YNR067C	X6786	6786	6786-YNR067C_NumOfGenes_2			1004		Ancestral								Accessory	Sace
YNR068C	X6787	6787	6787-YNR068C_NumOfGenes_2			1003		Ancestral								Accessory	Sace
YNR069C	X6788	6788	6788-YNR069C_NumOfGenes_2			1003		Ancestral								Accessory	Sace
YNR070W	X6789	6789	6789-YNR070W_NumOfGenes_2			964		Ancestral								Accessory	Sace
YNR072W	X6791	6791	6791-YNR072W_NumOfGenes_4		YEL069C,YNR072W	1005		Ancestral								Accessory	Sace
YNR073C	X6792	6792	6792-YNR073C_NumOfGenes_3		YNR073C,YEL070W	983		Ancestral								Accessory	Sace
YNR075C-A	X6794	6794	6794-YNR075C-A_NumOfGenes_4		YNR075C-A,YJL222W-A,YIL174W	750		Ancestral								Accessory	Sace
YOL159C-A	X6957	6957	6957-YOL159C-A			834		Ancestral								Accessory	Sace
YOL159C	X6956	6956	6956-YOL159C_NumOfGenes_2			719		Ancestral								Accessory	Sace
YOL158C	X6955	6955	6955-YOL158C			757		Ancestral								Accessory	Sace
YOL155W-A	X6953	6953	6953-YOL155W-A			849		Unknown								Accessory	Sace
YOL155C	X6952	6952	6952-YOL155C_NumOfGenes_3			102		Ancestral								Accessory	Sace
YOL140W	X6938	6938	6938-YOL140W			1010		Ancestral								Accessory	Sace
YOL133W	X6931	6931	6931-YOL133W_NumOfGenes_2			905		Ancestral								Accessory	Sace
YOL097W-A	X6896	6896	6896-YOL097W-A			1010		Unknown								Accessory	Sace
YOL086C	X6883	6883	6883-YOL086C			561		Introgression			S. paradoxus				ND	Accessory	Sace
YOL085W-A	X6882	6882	6882-YOL085W-A			1007		Unknown								Accessory	Sace
YOL038C-A	X6835	6835	6835-YOL038C-A			1010		Unknown								Accessory	Sace
YOL019W	X6817	6817	6817-YOL019W			998		Ancestral								Accessory	Sace
YOL013W-A	X6810	6810	6810-YOL013W-A			1009		Ancestral								Accessory	Sace
YOR008C-A	X6973	6973	6973-YOR008C-A			1007		Unknown								Accessory	Sace
YOR009W	X6975	6975	6975-YOR009W_NumOfGenes_2			921		Ancestral								Accessory	Sace
YOR010C	X6976	6976	6976-YOR010C			1007		Ancestral								Accessory	Sace
YOR013W	X6980	6980	6980-YOR013W			1010		Ancestral								Accessory	Sace
YOR029W	X6997	6997	6997-YOR029W			981		Ancestral								Accessory	Sace
YOR082C	X7050	7050	7050-YOR082C			1010		Unknown			S. paradoxus				American	Accessory	Sace
YOR086C	X7054	7054	7054-YOR086C			1008		Ancestral								Accessory	Sace
YOR135C	X7098	7098	7098-YOR135C			6		Ancestral								Accessory	Sace
YOR161C-C	X7123	7123	7123-YOR161C-C			1010		Unknown								Accessory	Sace
YOR162C	X7124	7124	7124-YOR162C			1010		Ancestral								Accessory	Sace
YOR170W	X7131	7131	7131-YOR170W			1007		Ancestral								Accessory	Sace
YOR182C	X7143	7143	7143-YOR182C			1010		Introgression			S. paradoxus				ND	Accessory	Sace
YOR225W	X7184	7184	7184-YOR225W			1010		Unknown			S. paradoxus				American	Accessory	Sace
YOR263C	X7220	7220	7220-YOR263C			3		Ancestral								Accessory	Sace
YOR293C-A	X7249	7249	7249-YOR293C-A			1009		Unknown								Accessory	Sace
YOR309C	X7268	7268	7268-YOR309C			292		Ancestral								Accessory	Sace
YOR343C	X7302	7302	7302-YOR343C			998		Ancestral								Accessory	Sace
YOR371C	X7327	7327	7327-YOR371C			1010		Ancestral								Accessory	Sace
YOR381W	X7337	7337	7337-YOR381W			931		Ancestral								Accessory	Sace
YOR381W-A	X7338	7338	7338-YOR381W-A			882		Unknown								Accessory	Sace
YOR382W	X7339	7339	7339-YOR382W			812		Ancestral								Accessory	Sace
YOR383C	X7340	7340	7340-YOR383C_NumOfGenes_2			825		Ancestral								Accessory	Sace
YOR384W	X7341	7341	7341-YOR384W			846		Ancestral								Accessory	Sace
YOR385W	X7342	7342	7342-YOR385W_NumOfGenes_2			889		Ancestral								Accessory	Sace
YOR386W	X7343	7343	7343-YOR386W_NumOfGenes_2			889		Ancestral								Accessory	Sace
YOR387C	X7344	7344	7344-YOR387C_NumOfGenes_4			844		Ancestral								Accessory	Sace
YOR392W	X7347	7347	7347-YOR392W			993		Unknown								Accessory	Sace
YOR394W	X7349	7349	7349-YOR394W_NumOfGenes_7		YOR394W,YKL224C,YMR325W,YCR104W,YIR041W,YPL282C	991		Ancestral								Accessory	Sace
YPL281C	X7624	7624	7624-YPL281C_NumOfGenes_3		YPL281C,YOR393W,YMR323W	997		Ancestral								Accessory	Sace
YPL280W	X7623	7623	7623-YPL280W_NumOfGenes_3		YPL280W,YOR391C,YMR322C	1007		Ancestral								Accessory	Sace
YPL257W	X7604	7604	7604-YPL257W			590		Unknown								Accessory	Sace
YPL240C	X7587	7587	7587-YPL240C			1010		Ancestral								Accessory	Sace
YPL182C	X7530	7530	7530-YPL182C			8		Ancestral								Accessory	Sace
YPL090C	X7438	7438	7438-YPL090C			1		Ancestral								Accessory	Sace
YPL056C	X7405	7405	7405-YPL056C			1009		Ancestral								Accessory	Sace
YPL038W-A	X7388	7388	7388-YPL038W-A			1010		Unknown								Accessory	Sace
YPL035C	X7384	7384	7384-YPL035C			985		Ancestral								Accessory	Sace
YPR005C	X7629	7629	7629-YPR005C			1010		Ancestral								Accessory	Sace
YPR052C	X7677	7677	7677-YPR052C			848		Ancestral								Accessory	Sace
YPR071W	X7695	7695	7695-YPR071W			1002		Ancestral								Accessory	Sace
YPR105C	X7725	7725	7725-YPR105C			1009		Ancestral								Accessory	Sace
YPR107C	X7727	7727	7727-YPR107C			1009		Ancestral								Accessory	Sace
YPR108W-A	X7729	7729	7729-YPR108W-A			1006		Unknown			S. paradoxus				American	Accessory	Sace
YPR109W	X7730	7730	7730-YPR109W			1009		Ancestral								Accessory	Sace
YPR121W	X7742	7742	7742-YPR121W			931		Ancestral								Accessory	Sace
YPR152C	X7770	7770	7770-YPR152C			1003		Ancestral								Accessory	Sace
YPR159C-A	X7776	7776	7776-YPR159C-A			1009		Unknown			S. paradoxus				ND	Accessory	Sace
YPR192W	X7810	7810	7810-YPR192W			1010		Ancestral								Accessory	Sace
YPR195C	X7813	7813	7813-YPR195C			1009		Ancestral								Accessory	Sace
YPR196W	X7814	7814	7814-YPR196W			991		Ancestral								Accessory	Sace
YPR198W	X7815	7815	7815-YPR198W_NumOfGenes_2		YPR198W,YPR197C	991		Ancestral								Accessory	Sace
YPR199C	X7816	7816	7816-YPR199C_NumOfGenes_2			977		Introgression			S. paradoxus				Eurasia	Accessory	Sace
YPR200C	X7817	7817	7817-YPR200C_NumOfGenes_2			977		Ancestral								Accessory	Sace
YPR201W	X7818	7818	7818-YPR201W_NumOfGenes_2			980		Introgression			S. paradoxus				Eurasia	Accessory	Sace
YAL061W	X1832	1832	1832-YAL061W_NumOfGenes_2			1007		Ancestral								Accessory	SaceHet
YAL048C	X1822	1822	1822-YAL048C			1010		Ancestral								Accessory	SaceHet
YAL047C	X1820	1820	1820-YAL047C			1010		Ancestral								Accessory	SaceHet
YAL037W	X1810	1810	1810-YAL037W			1000		Ancestral								Accessory	SaceHet
YAL036C	X1808	1808	1808-YAL036C			1000		Ancestral								Accessory	SaceHet
YAR027W	X1855	1855	1855-YAR027W			630		Ancestral								Accessory	SaceHet
YAR028W	X1856	1856	1856-YAR028W_NumOfGenes_2			791		Ancestral								Accessory	SaceHet
YAR042W	X1862	1862	1862-YAR042W			1002		Ancestral								Accessory	SaceHet
YBL032W	X1903	1903	1903-YBL032W_NumOfGenes_2			1005		Ancestral								Accessory	SaceHet
YBR036C	X2016	2016	2016-YBR036C			1010		Ancestral								Accessory	SaceHet
YBR039W	X2019	2019	2019-YBR039W_NumOfGenes_2			1003		Ancestral								Accessory	SaceHet
YBR042C	X2022	2022	2022-YBR042C			993		Ancestral								Accessory	SaceHet
YBR043C	X2023	2023	2023-YBR043C			1001		Ancestral								Accessory	SaceHet
YBR074W	X2055	2055	2055-YBR074W			1002		Ancestral								Accessory	SaceHet
YBR076W	X2057	2057	2057-YBR076W			1000		Ancestral								Accessory	SaceHet
YBR077C	X2058	2058	2058-YBR077C			992		Ancestral								Accessory	SaceHet
YBR078W	X2059	2059	2059-YBR078W			988		Ancestral								Accessory	SaceHet
YBR079C	X2060	2060	2060-YBR079C			1005		Ancestral								Accessory	SaceHet
YBR180W	X2164	2164	2164-YBR180W			1005		Ancestral								Accessory	SaceHet
YBR293W	X2283	2283	2283-YBR293W			994		Ancestral								Accessory	SaceHet
YBR294W	X2284	2284	2284-YBR294W			991		Ancestral								Accessory	SaceHet
YBR295W	X2285	2285	2285-YBR295W			991		Ancestral								Accessory	SaceHet
YBR297W	X2288	2288	2288-YBR297W			940		Ancestral								Accessory	SaceHet
YCL005W-A	X2296	2296	2296-YCL005W-A_NumOfGenes_2		YCL005W-A,YCL007C	995		Ancestral								Accessory	SaceHet
YCL005W	X2295	2295	2295-YCL005W			993		Ancestral								Accessory	SaceHet
YCL004W	X2294	2294	2294-YCL004W			992		Ancestral								Accessory	SaceHet
YCL002C	X2293	2293	2293-YCL002C			977		Ancestral								Accessory	SaceHet
YCL001W	X2290	2290	2290-YCL001W			974		Ancestral								Accessory	SaceHet
YCR002C	X2351	2351	2351-YCR002C			974		Ancestral								Accessory	SaceHet
YCR003W	X2352	2352	2352-YCR003W			975		Ancestral								Accessory	SaceHet
YCR004C	X2353	2353	2353-YCR004C			971		Ancestral								Accessory	SaceHet
YCR005C	X2354	2354	2354-YCR005C			970		Ancestral								Accessory	SaceHet
YCR008W	X2357	2357	2357-YCR008W			982		Ancestral								Accessory	SaceHet
YCR009C	X2358	2358	2358-YCR009C			987		Ancestral								Accessory	SaceHet
YCR010C	X2359	2359	2359-YCR010C			987		Ancestral								Accessory	SaceHet
YCR073C	X2417	2417	2417-YCR073C			1002		Ancestral								Accessory	SaceHet
YCR102C	X2446	2446	2446-YCR102C_NumOfGenes_2			853		Ancestral								Accessory	SaceHet
YDL240W	X2685	2685	2685-YDL240W			1002		Ancestral								Accessory	SaceHet
YDL239C	X2683	2683	2683-YDL239C			999		Ancestral								Accessory	SaceHet
YDL238C	X2682	2682	2682-YDL238C			1001		Ancestral								Accessory	SaceHet
YDL237W	X2681	2681	2681-YDL237W			997		Ancestral								Accessory	SaceHet
YDL236W	X2680	2680	2680-YDL236W			999		Ancestral								Accessory	SaceHet
YDL235C	X2679	2679	2679-YDL235C			999		Ancestral								Accessory	SaceHet
YDR005C	X2696	2696	2696-YDR005C			1008		Ancestral								Accessory	SaceHet
YDR006C	X2697	2697	2697-YDR006C			1004		Ancestral								Accessory	SaceHet
YDR007W	X2698	2698	2698-YDR007W_NumOfGenes_2		YDR007W,YDR008C	1003		Ancestral								Accessory	SaceHet
YDR009W	X2699	2699	2699-YDR009W			1003		Ancestral								Accessory	SaceHet
YDR011W	X2701	2701	2701-YDR011W			1003		Ancestral								Accessory	SaceHet
YDR056C	X2745	2745	2745-YDR056C			998		Ancestral								Accessory	SaceHet
YDR057W	X2746	2746	2746-YDR057W			1001		Ancestral								Accessory	SaceHet
YDR058C	X2747	2747	2747-YDR058C			1001		Ancestral								Accessory	SaceHet
YDR059C	X2748	2748	2748-YDR059C			1001		Ancestral								Accessory	SaceHet
YDR258C	X2950	2950	2950-YDR258C			1006		Ancestral								Accessory	SaceHet
YDR538W	X3228	3228	3228-YDR538W_NumOfGenes_2		YDR538W,YDR537C	987		Ancestral								Accessory	SaceHet
YDR539W	X3229	3229	3229-YDR539W			986		Ancestral								Accessory	SaceHet
YDR541C	X3231	3231	3231-YDR541C			980		Introgression			S. mikatae					Accessory	SaceHet
YEL068C	X3304	3304	3304-YEL068C			997		Unknown								Accessory	SaceHet
YEL066W	X3302	3302	3302-YEL066W			997		Ancestral								Accessory	SaceHet
YEL065W	X3301	3301	3301-YEL065W			997		Ancestral								Accessory	SaceHet
YEL064C	X3300	3300	3300-YEL064C			997		Ancestral								Accessory	SaceHet
YEL062W	X3298	3298	3298-YEL062W			1000		Ancestral								Accessory	SaceHet
YER010C	X3321	3321	3321-YER010C_NumOfGenes_2			1001		Ancestral								Accessory	SaceHet
YER062C	X3382	3382	3382-YER062C_NumOfGenes_2			997		Ancestral								Accessory	SaceHet
YER063W	X3383	3383	3383-YER063W			997		Ancestral								Accessory	SaceHet
YER064C	X3384	3384	3384-YER064C			997		Ancestral								Accessory	SaceHet
YER065C	X3385	3385	3385-YER065C			997		Ancestral								Accessory	SaceHet
YER073W	X3395	3395	3395-YER073W			996		Ancestral								Accessory	SaceHet
YER076C	X3399	3399	3399-YER076C			994		Ancestral								Accessory	SaceHet
YER163C	X3491	3491	3491-YER163C			1002		Ancestral								Accessory	SaceHet
YER168C	X3497	3497	3497-YER168C			996		Ancestral								Accessory	SaceHet
YER169W	X3498	3498	3498-YER169W			1002		Ancestral								Accessory	SaceHet
YFL061W	X3582	3582	3582-YFL061W_NumOfGenes_3		YFL061W,YNL335W	973		Ancestral								Accessory	SaceHet
YFL059W	X3581	3581	3581-YFL059W_NumOfGenes_3		YFL059W,YNL333W	974		Ancestral								Accessory	SaceHet
YFL053W	X3576	3576	3576-YFL053W_NumOfGenes_2			801		Ancestral								Accessory	SaceHet
YFL033C	X3555	3555	3555-YFL033C_NumOfGenes_2			1006		Ancestral								Accessory	SaceHet
YFL022C	X3544	3544	3544-YFL022C			1010		Ancestral								Accessory	SaceHet
YFL021W	X3543	3543	3543-YFL021W_NumOfGenes_2		YFL021W,YFL021C-A	1010		Ancestral								Accessory	SaceHet
YFL018C	X3540	3540	3540-YFL018C			1005		Ancestral								Accessory	SaceHet
YFL017W-A	X3539	3539	3539-YFL017W-A			1003		Ancestral								Accessory	SaceHet
YFR015C	X3599	3599	3599-YFR015C			1009		Ancestral								Accessory	SaceHet
YFR052W	X3640	3640	3640-YFR052W			1001		Ancestral								Accessory	SaceHet
YGL257C	X3896	3896	3896-YGL257C_NumOfGenes_2			998		Ancestral								Accessory	SaceHet
YGL054C	X3701	3701	3701-YGL054C			996		Ancestral								Accessory	SaceHet
YGL050W	X3697	3697	3697-YGL050W			996		Ancestral								Accessory	SaceHet
YGL040C	X3687	3687	3687-YGL040C			996		Ancestral								Accessory	SaceHet
YGL039W	X3686	3686	3686-YGL039W			996		Ancestral								Accessory	SaceHet
YGL038C	X3685	3685	3685-YGL038C			996		Ancestral								Accessory	SaceHet
YGL037C	X3684	3684	3684-YGL037C			996		Ancestral								Accessory	SaceHet
YGL036W	X3683	3683	3683-YGL036W			996		Ancestral								Accessory	SaceHet
YGL022W	X3669	3669	3669-YGL022W			1002		Ancestral								Accessory	SaceHet
YGL021W	X3668	3668	3668-YGL021W			1003		Ancestral								Accessory	SaceHet
YGL020C	X3667	3667	3667-YGL020C_NumOfGenes_2			1003		Ancestral								Accessory	SaceHet
YGL019W	X3666	3666	3666-YGL019W_NumOfGenes_2			1004		Ancestral								Accessory	SaceHet
YGR048W	X3948	3948	3948-YGR048W			1010		Ancestral								Accessory	SaceHet
YGR235C	X4134	4134	4134-YGR235C			1006		Ancestral								Accessory	SaceHet
YGR236C	X4135	4135	4135-YGR236C			1006		Ancestral								Accessory	SaceHet
YGR286C	X4185	4185	4185-YGR286C_NumOfGenes_2			1004		Ancestral								Accessory	SaceHet
YHL029C	X4223	4223	4223-YHL029C			1008		Ancestral								Accessory	SaceHet
YHL020C	X4214	4214	4214-YHL020C_NumOfGenes_2			1008		Ancestral								Accessory	SaceHet
YHL019C	X4213	4213	4213-YHL019C_NumOfGenes_3		YHL019W-A,YHL019C	1007		Ancestral								Accessory	SaceHet
YHL018W	X4212	4212	4212-YHL018W_NumOfGenes_2			1010		Ancestral								Accessory	SaceHet
YHL017W	X4211	4211	4211-YHL017W_NumOfGenes_2			1010		Ancestral								Accessory	SaceHet
YHL014C	X4207	4207	4207-YHL014C			1004		Ancestral								Accessory	SaceHet
YHL013C	X4206	4206	4206-YHL013C			1007		Ancestral								Accessory	SaceHet
YHL012W	X4205	4205	4205-YHL012W			1007		Ancestral								Accessory	SaceHet
YHL011C	X4204	4204	4204-YHL011C			1010		Ancestral								Accessory	SaceHet
YHL010C	X4203	4203	4203-YHL010C			1007		Ancestral								Accessory	SaceHet
YHL009C	X4202	4202	4202-YHL009C			1007		Ancestral								Accessory	SaceHet
YHL007C	X4200	4200	4200-YHL007C			1007		Ancestral								Accessory	SaceHet
YHR002W	X4246	4246	4246-YHR002W			1010		Ancestral								Accessory	SaceHet
YHR003C	X4247	4247	4247-YHR003C			1010		Ancestral								Accessory	SaceHet
YHR008C	X4254	4254	4254-YHR008C			1010		Ancestral								Accessory	SaceHet
YHR034C	X4284	4284	4284-YHR034C			1010		Ancestral								Accessory	SaceHet
YHR207C	X4468	4468	4468-YHR207C			1006		Ancestral								Accessory	SaceHet
YHR208W	X4469	4469	4469-YHR208W			1004		Ancestral								Accessory	SaceHet
YHR209W	X4470	4470	4470-YHR209W			1004		Ancestral								Accessory	SaceHet
YHR210C	X4471	4471	4471-YHR210C			998		Ancestral								Accessory	SaceHet
YHR215W	X4477	4477	4477-YHR215W_NumOfGenes_2		YHR215W,YAR071W	841		Ancestral								Accessory	SaceHet
YIL169C	X4652	4652	4652-YIL169C_NumOfGenes_2			402		Ancestral								Accessory	SaceHet
YIL166C	X4650	4650	4650-YIL166C			962		Ancestral								Accessory	SaceHet
YIL164C	X4648	4648	4648-YIL164C			963		Ancestral								Accessory	SaceHet
YIL162W	X4646	4646	4646-YIL162W			982		Ancestral								Accessory	SaceHet
YIL161W	X4645	4645	4645-YIL161W			975		Ancestral								Accessory	SaceHet
YIL160C	X4644	4644	4644-YIL160C			975		Ancestral								Accessory	SaceHet
YIL159W	X4643	4643	4643-YIL159W			975		Ancestral								Accessory	SaceHet
YIL156W-B	X4640	4640	4640-YIL156W-B_NumOfGenes_2			980		Ancestral								Accessory	SaceHet
YIL156W	X4638	4638	4638-YIL156W_NumOfGenes_2			977		Ancestral								Accessory	SaceHet
YIL144W	X4627	4627	4627-YIL144W			1007		Ancestral								Accessory	SaceHet
YIL120W	X4601	4601	4601-YIL120W			1007		Ancestral								Accessory	SaceHet
YIL046W	X4531	4531	4531-YIL046W			1001		Ancestral								Accessory	SaceHet
YIR042C	X4699	4699	4699-YIR042C			370		Ancestral								Accessory	SaceHet
YJL213W	X4906	4906	4906-YJL213W_NumOfGenes_2			966		Ancestral								Accessory	SaceHet
YJL166W	X4862	4862	4862-YJL166W			987		Ancestral								Accessory	SaceHet
YJL159W	X4855	4855	4855-YJL159W_NumOfGenes_2			1010		Ancestral								Accessory	SaceHet
YJL158C	X4854	4854	4854-YJL158C			1010		Unknown			S. paradoxus				Eurasia	Accessory	SaceHet
YJL157C	X4853	4853	4853-YJL157C			1010		Ancestral								Accessory	SaceHet
YJL143W	X4838	4838	4838-YJL143W			1009		Ancestral								Accessory	SaceHet
YJL088W	X4783	4783	4783-YJL088W			1010		Ancestral								Accessory	SaceHet
YJL087C	X4782	4782	4782-YJL087C			1010		Ancestral								Accessory	SaceHet
YJL085W	X4780	4780	4780-YJL085W			1010		Ancestral								Accessory	SaceHet
YJR122W	X5028	5028	5028-YJR122W			1003		Ancestral								Accessory	SaceHet
YJR124C	X5030	5030	5030-YJR124C			1004		Ancestral								Accessory	SaceHet
YJR125C	X5031	5031	5031-YJR125C			1004		Ancestral								Accessory	SaceHet
YKL222C	X5291	5291	5291-YKL222C			1004		Ancestral								Accessory	SaceHet
YKR038C	X5330	5330	5330-YKR038C_NumOfGenes_2			1008		Ancestral								Accessory	SaceHet
YLR078C	X5537	5537	5537-YLR078C_NumOfGenes_2			1002		Ancestral								Accessory	SaceHet
YLR080W	X5539	5539	5539-YLR080W			967		Ancestral								Accessory	SaceHet
YLR081W	X5540	5540	5540-YLR081W			958		Ancestral								Accessory	SaceHet
YLR083C	X5542	5542	5542-YLR083C			1007		Ancestral								Accessory	SaceHet
YLR084C	X5543	5543	5543-YLR084C			1009		Ancestral								Accessory	SaceHet
YLR085C	X5544	5544	5544-YLR085C			1009		Ancestral								Accessory	SaceHet
YLR118C	X5578	5578	5578-YLR118C			995		Ancestral								Accessory	SaceHet
YLR193C	X5652	5652	5652-YLR193C			1003		Ancestral								Accessory	SaceHet
YML082W	X6004	6004	6004-YML082W			1006		Ancestral								Accessory	SaceHet
YML081C-A	X6002	6002	6002-YML081C-A			1010		Ancestral								Accessory	SaceHet
YMR008C	X6065	6065	6065-YMR008C			999		Ancestral								Accessory	SaceHet
YMR033W	X6093	6093	6093-YMR033W			1001		Ancestral								Accessory	SaceHet
YMR034C	X6094	6094	6094-YMR034C			1005		Ancestral								Accessory	SaceHet
YMR035W	X6095	6095	6095-YMR035W			1003		Ancestral								Accessory	SaceHet
YMR036C	X6096	6096	6096-YMR036C			1003		Ancestral								Accessory	SaceHet
YMR037C	X6097	6097	6097-YMR037C			1003		Ancestral								Accessory	SaceHet
YMR038C	X6098	6098	6098-YMR038C_NumOfGenes_2			1004		Ancestral								Accessory	SaceHet
YMR039C	X6099	6099	6099-YMR039C			1005		Ancestral								Accessory	SaceHet
YMR040W	X6100	6100	6100-YMR040W			1005		Ancestral								Accessory	SaceHet
YMR041C	X6101	6101	6101-YMR041C			1005		Ancestral								Accessory	SaceHet
YMR043W	X6103	6103	6103-YMR043W			1005		Ancestral								Accessory	SaceHet
YNL334C	X6716	6716	6716-YNL334C_NumOfGenes_2		YNL334C,YFL060C	972		Ancestral								Accessory	SaceHet
YNL270C	X6657	6657	6657-YNL270C_NumOfGenes_2			1009		Ancestral								Accessory	SaceHet
YNL268W	X6655	6655	6655-YNL268W_NumOfGenes_2			1009		Ancestral								Accessory	SaceHet
YNL267W	X6654	6654	6654-YNL267W			1010		Ancestral								Accessory	SaceHet
YNL265C	X6653	6653	6653-YNL265C_NumOfGenes_2		YNL265C,YNL266W	1010		Ancestral								Accessory	SaceHet
YNL264C	X6652	6652	6652-YNL264C			1010		Ancestral								Accessory	SaceHet
YNL263C	X6651	6651	6651-YNL263C			1010		Ancestral								Accessory	SaceHet
YNL257C	X6646	6646	6646-YNL257C			1009		Ancestral								Accessory	SaceHet
YNL256W	X6645	6645	6645-YNL256W_NumOfGenes_2			1010		Ancestral								Accessory	SaceHet
YNL254C	X6643	6643	6643-YNL254C			1010		Ancestral								Accessory	SaceHet
YNR060W	X6779	6779	6779-YNR060W			1009		Ancestral								Accessory	SaceHet
YNR061C	X6780	6780	6780-YNR061C			1009		Ancestral								Accessory	SaceHet
YNR062C	X6781	6781	6781-YNR062C			1009		Ancestral								Accessory	SaceHet
YNR063W	X6782	6782	6782-YNR063W			1009		Ancestral								Accessory	SaceHet
YNR071C	X6790	6790	6790-YNR071C			961		Ancestral								Accessory	SaceHet
YOL156W	X6954	6954	6954-YOL156W_NumOfGenes_4		YOL156W,YIL170W,YJL219W	845		Unknown			S. paradoxus				American	Accessory	SaceHet
YOL154W	X6951	6951	6951-YOL154W			999		Ancestral								Accessory	SaceHet
YOL152W	X6949	6949	6949-YOL152W			969		Ancestral								Accessory	SaceHet
YOL136C	X6934	6934	6934-YOL136C			1008		Ancestral								Accessory	SaceHet
YOL129W	X6927	6927	6927-YOL129W			989		Ancestral								Accessory	SaceHet
YOL123W	X6921	6921	6921-YOL123W			977		Ancestral								Accessory	SaceHet
YOL084W	X6880	6880	6880-YOL084W			1010		Ancestral								Accessory	SaceHet
YOL083W	X6879	6879	6879-YOL083W_NumOfGenes_2		YOL083W,YOL083C-A	1010		Ancestral								Accessory	SaceHet
YOL082W	X6878	6878	6878-YOL082W_NumOfGenes_2			1010		Ancestral								Accessory	SaceHet
YOR380W	X7336	7336	7336-YOR380W			1007		Ancestral								Accessory	SaceHet
YPR106W	X7726	7726	7726-YPR106W			1009		Ancestral								Accessory	SaceHet
YPR108W	X7728	7728	7728-YPR108W			1009		Ancestral								Accessory	SaceHet
YAL061W	X1832	1832	1832-YAL061W_NumOfGenes_2			1007		Ancestral								Accessory	SaceHom
YAL048C	X1822	1822	1822-YAL048C			1010		Ancestral								Accessory	SaceHom
YAL047C	X1820	1820	1820-YAL047C			1010		Ancestral								Accessory	SaceHom
YAL039C	X1812	1812	1812-YAL039C			997		Ancestral								Accessory	SaceHom
YAL037W	X1810	1810	1810-YAL037W			1000		Ancestral								Accessory	SaceHom
YAL036C	X1808	1808	1808-YAL036C			1000		Ancestral								Accessory	SaceHom
YAL035W	X1807	1807	1807-YAL035W			1008		Ancestral								Accessory	SaceHom
YAR027W	X1855	1855	1855-YAR027W			630		Ancestral								Accessory	SaceHom
YAR028W	X1856	1856	1856-YAR028W_NumOfGenes_2			791		Ancestral								Accessory	SaceHom
YAR042W	X1862	1862	1862-YAR042W			1002		Ancestral								Accessory	SaceHom
YBL032W	X1903	1903	1903-YBL032W_NumOfGenes_2			1005		Ancestral								Accessory	SaceHom
YBR007C	X1988	1988	1988-YBR007C			995		Ancestral								Accessory	SaceHom
YBR008C	X1989	1989	1989-YBR008C			994		Ancestral								Accessory	SaceHom
YBR036C	X2016	2016	2016-YBR036C			1010		Ancestral								Accessory	SaceHom
YBR037C	X2017	2017	2017-YBR037C			1010		Ancestral								Accessory	SaceHom
YBR039W	X2019	2019	2019-YBR039W_NumOfGenes_2			1003		Ancestral								Accessory	SaceHom
YBR041W	X2021	2021	2021-YBR041W			1006		Ancestral								Accessory	SaceHom
YBR042C	X2022	2022	2022-YBR042C			993		Ancestral								Accessory	SaceHom
YBR043C	X2023	2023	2023-YBR043C			1001		Ancestral								Accessory	SaceHom
YBR046C	X2026	2026	2026-YBR046C			1006		Ancestral								Accessory	SaceHom
YBR047W	X2027	2027	2027-YBR047W			1005		Ancestral								Accessory	SaceHom
YBR061C	X2043	2043	2043-YBR061C			994		Ancestral								Accessory	SaceHom
YBR062C	X2044	2044	2044-YBR062C			994		Ancestral								Accessory	SaceHom
YBR063C	X2045	2045	2045-YBR063C_NumOfGenes_2		YBR063C,YBR064W	994		Ancestral								Accessory	SaceHom
YBR065C	X2046	2046	2046-YBR065C			994		Ancestral								Accessory	SaceHom
YBR066C	X2047	2047	2047-YBR066C			994		Ancestral								Accessory	SaceHom
YBR067C	X2048	2048	2048-YBR067C			986		Ancestral								Accessory	SaceHom
YBR074W	X2055	2055	2055-YBR074W			1002		Ancestral								Accessory	SaceHom
YBR076W	X2057	2057	2057-YBR076W			1000		Ancestral								Accessory	SaceHom
YBR077C	X2058	2058	2058-YBR077C			992		Ancestral								Accessory	SaceHom
YBR078W	X2059	2059	2059-YBR078W			988		Ancestral								Accessory	SaceHom
YBR079C	X2060	2060	2060-YBR079C			1005		Ancestral								Accessory	SaceHom
YBR150C	X2134	2134	2134-YBR150C			1010		Ancestral								Accessory	SaceHom
YBR151W	X2135	2135	2135-YBR151W			1010		Ancestral								Accessory	SaceHom
YBR152W	X2136	2136	2136-YBR152W			1010		Unknown								Accessory	SaceHom
YBR153W	X2137	2137	2137-YBR153W			1010		Ancestral								Accessory	SaceHom
YBR154C	X2138	2138	2138-YBR154C			1010		Ancestral								Accessory	SaceHom
YBR155W	X2139	2139	2139-YBR155W			1010		Ancestral								Accessory	SaceHom
YBR180W	X2164	2164	2164-YBR180W			1005		Ancestral								Accessory	SaceHom
YBR186W	X2171	2171	2171-YBR186W			971		Ancestral								Accessory	SaceHom
YBR187W	X2172	2172	2172-YBR187W			970		Ancestral								Accessory	SaceHom
YBR188C	X2173	2173	2173-YBR188C			970		Unknown								Accessory	SaceHom
YBR199W	X2186	2186	2186-YBR199W			996		Ancestral								Accessory	SaceHom
YBR293W	X2283	2283	2283-YBR293W			994		Ancestral								Accessory	SaceHom
YBR294W	X2284	2284	2284-YBR294W			991		Ancestral								Accessory	SaceHom
YBR295W	X2285	2285	2285-YBR295W			991		Ancestral								Accessory	SaceHom
YBR297W	X2288	2288	2288-YBR297W			940		Ancestral								Accessory	SaceHom
YCL005W-A	X2296	2296	2296-YCL005W-A_NumOfGenes_2		YCL005W-A,YCL007C	995		Ancestral								Accessory	SaceHom
YCL005W	X2295	2295	2295-YCL005W			993		Ancestral								Accessory	SaceHom
YCL004W	X2294	2294	2294-YCL004W			992		Ancestral								Accessory	SaceHom
YCL002C	X2293	2293	2293-YCL002C			977		Ancestral								Accessory	SaceHom
YCL001W	X2290	2290	2290-YCL001W			974		Ancestral								Accessory	SaceHom
YCR002C	X2351	2351	2351-YCR002C			974		Ancestral								Accessory	SaceHom
YCR003W	X2352	2352	2352-YCR003W			975		Ancestral								Accessory	SaceHom
YCR004C	X2353	2353	2353-YCR004C			971		Ancestral								Accessory	SaceHom
YCR005C	X2354	2354	2354-YCR005C			970		Ancestral								Accessory	SaceHom
YCR008W	X2357	2357	2357-YCR008W			982		Ancestral								Accessory	SaceHom
YCR009C	X2358	2358	2358-YCR009C			987		Ancestral								Accessory	SaceHom
YCR010C	X2359	2359	2359-YCR010C			987		Ancestral								Accessory	SaceHom
YCR072C	X2416	2416	2416-YCR072C			1009		Ancestral								Accessory	SaceHom
YCR073C	X2417	2417	2417-YCR073C			1002		Ancestral								Accessory	SaceHom
YCR073W-A	X2418	2418	2418-YCR073W-A			1001		Ancestral								Accessory	SaceHom
YCR102C	X2446	2446	2446-YCR102C_NumOfGenes_2			853		Ancestral								Accessory	SaceHom
YDL247W	X2689	2689	2689-YDL247W_NumOfGenes_2		YDL247W,YJR160C	725		Ancestral								Accessory	SaceHom
YDL240W	X2685	2685	2685-YDL240W			1002		Ancestral								Accessory	SaceHom
YDL239C	X2683	2683	2683-YDL239C			999		Ancestral								Accessory	SaceHom
YDL238C	X2682	2682	2682-YDL238C			1001		Ancestral								Accessory	SaceHom
YDL237W	X2681	2681	2681-YDL237W			997		Ancestral								Accessory	SaceHom
YDL236W	X2680	2680	2680-YDL236W			999		Ancestral								Accessory	SaceHom
YDL235C	X2679	2679	2679-YDL235C			999		Ancestral								Accessory	SaceHom
YDL167C	X2613	2613	2613-YDL167C			1001		Ancestral								Accessory	SaceHom
YDL166C	X2612	2612	2612-YDL166C			1001		Ancestral								Accessory	SaceHom
YDL165W	X2611	2611	2611-YDL165W			1001		Ancestral								Accessory	SaceHom
YDL164C	X2610	2610	2610-YDL164C_NumOfGenes_2		YDL164C,YDL163W	1001		Ancestral								Accessory	SaceHom
YDL161W	X2608	2608	2608-YDL161W			1001		Ancestral								Accessory	SaceHom
YDL160C-A	X2607	2607	2607-YDL160C-A			1001		Ancestral								Accessory	SaceHom
YDL160C	X2606	2606	2606-YDL160C			1001		Ancestral								Accessory	SaceHom
YDL157C	X2602	2602	2602-YDL157C			1000		Ancestral								Accessory	SaceHom
YDL073W	X2520	2520	2520-YDL073W			996		Ancestral								Accessory	SaceHom
YDL072C	X2519	2519	2519-YDL072C			996		Ancestral								Accessory	SaceHom
YDL051W	X2499	2499	2499-YDL051W_NumOfGenes_2		YDL051W,YDL050C	1009		Ancestral								Accessory	SaceHom
YDL049C	X2498	2498	2498-YDL049C			1009		Ancestral								Accessory	SaceHom
YDL048C	X2497	2497	2497-YDL048C			1009		Ancestral								Accessory	SaceHom
YDL013W	X2464	2464	2464-YDL013W			994		Ancestral								Accessory	SaceHom
YDL012C	X2463	2463	2463-YDL012C			994		Ancestral								Accessory	SaceHom
YDL010W	X2462	2462	2462-YDL010W_NumOfGenes_2		YDL010W,YDL011C	1000		Ancestral								Accessory	SaceHom
YDL008W	X2460	2460	2460-YDL008W			1000		Ancestral								Accessory	SaceHom
YDL007W	X2459	2459	2459-YDL007W			1000		Ancestral								Accessory	SaceHom
YDR005C	X2696	2696	2696-YDR005C			1008		Ancestral								Accessory	SaceHom
YDR006C	X2697	2697	2697-YDR006C			1004		Ancestral								Accessory	SaceHom
YDR007W	X2698	2698	2698-YDR007W_NumOfGenes_2		YDR007W,YDR008C	1003		Ancestral								Accessory	SaceHom
YDR009W	X2699	2699	2699-YDR009W			1003		Ancestral								Accessory	SaceHom
YDR011W	X2701	2701	2701-YDR011W			1003		Ancestral								Accessory	SaceHom
YDR034C	X2724	2724	2724-YDR034C			997		Ancestral								Accessory	SaceHom
YDR046C	X2736	2736	2736-YDR046C_NumOfGenes_2			1009		Ancestral								Accessory	SaceHom
YDR051C	X2741	2741	2741-YDR051C			994		Ancestral								Accessory	SaceHom
YDR052C	X2742	2742	2742-YDR052C_NumOfGenes_2		YDR052C,YDR053W	994		Ancestral								Accessory	SaceHom
YDR054C	X2743	2743	2743-YDR054C			994		Ancestral								Accessory	SaceHom
YDR056C	X2745	2745	2745-YDR056C			998		Ancestral								Accessory	SaceHom
YDR057W	X2746	2746	2746-YDR057W			1001		Ancestral								Accessory	SaceHom
YDR058C	X2747	2747	2747-YDR058C			1001		Ancestral								Accessory	SaceHom
YDR059C	X2748	2748	2748-YDR059C			1001		Ancestral								Accessory	SaceHom
YDR100W	X2789	2789	2789-YDR100W			1010		Ancestral								Accessory	SaceHom
YDR101C	X2790	2790	2790-YDR101C			1010		Ancestral								Accessory	SaceHom
YDR103W	X2792	2792	2792-YDR103W			1010		Ancestral								Accessory	SaceHom
YDR212W	X2904	2904	2904-YDR212W			1009		Ancestral								Accessory	SaceHom
YDR222W	X2914	2914	2914-YDR222W			1010		Ancestral								Accessory	SaceHom
YDR223W	X2915	2915	2915-YDR223W			1010		Ancestral								Accessory	SaceHom
YDR226W	X2918	2918	2918-YDR226W			1010		Ancestral								Accessory	SaceHom
YDR227W	X2919	2919	2919-YDR227W			1010		Ancestral								Accessory	SaceHom
YDR251W	X2943	2943	2943-YDR251W			1000		Ancestral								Accessory	SaceHom
YDR257C	X2949	2949	2949-YDR257C			1007		Ancestral								Accessory	SaceHom
YDR258C	X2950	2950	2950-YDR258C			1006		Ancestral								Accessory	SaceHom
YDR260C	X2952	2952	2952-YDR260C			994		Ancestral								Accessory	SaceHom
YDR261C	X2953	2953	2953-YDR261C			994		Ancestral								Accessory	SaceHom
YDR262W	X2954	2954	2954-YDR262W			994		Ancestral								Accessory	SaceHom
YDR263C	X2955	2955	2955-YDR263C			994		Ancestral								Accessory	SaceHom
YDR335W	X3028	3028	3028-YDR335W			1006		Ancestral								Accessory	SaceHom
YDR336W	X3029	3029	3029-YDR336W			1006		Ancestral								Accessory	SaceHom
YDR337W	X3030	3030	3030-YDR337W			1006		Ancestral								Accessory	SaceHom
YDR338C	X3031	3031	3031-YDR338C			1005		Ancestral								Accessory	SaceHom
YDR339C	X3032	3032	3032-YDR339C			994		Ancestral								Accessory	SaceHom
YDR341C	X3034	3034	3034-YDR341C			994		Ancestral								Accessory	SaceHom
YDR346C	X3038	3038	3038-YDR346C			994		Ancestral								Accessory	SaceHom
YDR347W	X3039	3039	3039-YDR347W			994		Ancestral								Accessory	SaceHom
YDR348C	X3040	3040	3040-YDR348C			994		Ancestral								Accessory	SaceHom
YDR389W	X3083	3083	3083-YDR389W			1008		Ancestral								Accessory	SaceHom
YDR390C	X3084	3084	3084-YDR390C			1008		Ancestral								Accessory	SaceHom
YDR391C	X3085	3085	3085-YDR391C			1008		Ancestral								Accessory	SaceHom
YDR392W	X3086	3086	3086-YDR392W			1008		Ancestral								Accessory	SaceHom
YDR393W	X3087	3087	3087-YDR393W			1008		Ancestral								Accessory	SaceHom
YDR399W	X3092	3092	3092-YDR399W			1000		Ancestral								Accessory	SaceHom
YDR400W	X3093	3093	3093-YDR400W			1000		Ancestral								Accessory	SaceHom
YDR440W	X3129	3129	3129-YDR440W			1010		Ancestral								Accessory	SaceHom
YDR441C	X3130	3130	3130-YDR441C			1010		Ancestral								Accessory	SaceHom
YDR510W	X3199	3199	3199-YDR510W_NumOfGenes_2			991		Ancestral								Accessory	SaceHom
YDR511W	X3200	3200	3200-YDR511W_NumOfGenes_3			1003		Ancestral								Accessory	SaceHom
YDR512C	X3201	3201	3201-YDR512C_NumOfGenes_2			1003		Ancestral								Accessory	SaceHom
YDR518W	X3207	3207	3207-YDR518W			994		Ancestral								Accessory	SaceHom
YDR519W	X3208	3208	3208-YDR519W			994		Ancestral								Accessory	SaceHom
YDR520C	X3209	3209	3209-YDR520C_NumOfGenes_2		YDR520C,YDR521W	994		Ancestral								Accessory	SaceHom
YDR522C	X3210	3210	3210-YDR522C			994		Ancestral								Accessory	SaceHom
YDR524C	X3212	3212	3212-YDR524C			994		Ancestral								Accessory	SaceHom
YDR524C-B	X3214	3214	3214-YDR524C-B			990		Ancestral								Accessory	SaceHom
YDR527W	X3218	3218	3218-YDR527W_NumOfGenes_2		YDR526C,YDR527W	994		Ancestral								Accessory	SaceHom
YDR528W	X3219	3219	3219-YDR528W			994		Ancestral								Accessory	SaceHom
YDR529C	X3220	3220	3220-YDR529C			994		Ancestral								Accessory	SaceHom
YDR530C	X3221	3221	3221-YDR530C			994		Ancestral								Accessory	SaceHom
YDR531W	X3222	3222	3222-YDR531W			994		Ancestral								Accessory	SaceHom
YDR532C	X3223	3223	3223-YDR532C			994		Ancestral								Accessory	SaceHom
YDR533C	X3224	3224	3224-YDR533C_NumOfGenes_2			994		Ancestral								Accessory	SaceHom
YDR538W	X3228	3228	3228-YDR538W_NumOfGenes_2		YDR538W,YDR537C	987		Ancestral								Accessory	SaceHom
YDR539W	X3229	3229	3229-YDR539W			986		Ancestral								Accessory	SaceHom
YDR541C	X3231	3231	3231-YDR541C			980		Introgression			S. mikatae					Accessory	SaceHom
YEL072W	X3306	3306	3306-YEL072W			981		Introgression			S. paradoxus				Eurasia	Accessory	SaceHom
YEL071W	X3305	3305	3305-YEL071W			981		Ancestral								Accessory	SaceHom
YEL068C	X3304	3304	3304-YEL068C			997		Unknown								Accessory	SaceHom
YEL066W	X3302	3302	3302-YEL066W			997		Ancestral								Accessory	SaceHom
YEL065W	X3301	3301	3301-YEL065W			997		Ancestral								Accessory	SaceHom
YEL064C	X3300	3300	3300-YEL064C			997		Ancestral								Accessory	SaceHom
YEL063C	X3299	3299	3299-YEL063C			994		Ancestral								Accessory	SaceHom
YEL062W	X3298	3298	3298-YEL062W			1000		Ancestral								Accessory	SaceHom
YER008C	X3319	3319	3319-YER008C			997		Ancestral								Accessory	SaceHom
YER010C	X3321	3321	3321-YER010C_NumOfGenes_2			1001		Ancestral								Accessory	SaceHom
YER017C	X3329	3329	3329-YER017C			1010		Ancestral								Accessory	SaceHom
YER059W	X3378	3378	3378-YER059W			994		Ancestral								Accessory	SaceHom
YER061C	X3381	3381	3381-YER061C_NumOfGenes_2			994		Ancestral								Accessory	SaceHom
YER062C	X3382	3382	3382-YER062C_NumOfGenes_2			997		Ancestral								Accessory	SaceHom
YER063W	X3383	3383	3383-YER063W			997		Ancestral								Accessory	SaceHom
YER064C	X3384	3384	3384-YER064C			997		Ancestral								Accessory	SaceHom
YER065C	X3385	3385	3385-YER065C			997		Ancestral								Accessory	SaceHom
YER073W	X3395	3395	3395-YER073W			996		Ancestral								Accessory	SaceHom
YER076C	X3399	3399	3399-YER076C			994		Ancestral								Accessory	SaceHom
YER161C	X3489	3489	3489-YER161C_NumOfGenes_2			1010		Ancestral								Accessory	SaceHom
YER163C	X3491	3491	3491-YER163C			1002		Ancestral								Accessory	SaceHom
YER164W	X3492	3492	3492-YER164W			1001		Ancestral								Accessory	SaceHom
YER168C	X3497	3497	3497-YER168C			996		Ancestral								Accessory	SaceHom
YER169W	X3498	3498	3498-YER169W			1002		Ancestral								Accessory	SaceHom
YER171W	X3500	3500	3500-YER171W			1002		Ancestral								Accessory	SaceHom
YFL061W	X3582	3582	3582-YFL061W_NumOfGenes_3		YFL061W,YNL335W	973		Ancestral								Accessory	SaceHom
YFL059W	X3581	3581	3581-YFL059W_NumOfGenes_3		YFL059W,YNL333W	974		Ancestral								Accessory	SaceHom
YFL055W	X3578	3578	3578-YFL055W_NumOfGenes_2			842		Ancestral								Accessory	SaceHom
YFL053W	X3576	3576	3576-YFL053W_NumOfGenes_2			801		Ancestral								Accessory	SaceHom
YFL052W	X3575	3575	3575-YFL052W_NumOfGenes_2			602		Ancestral								Accessory	SaceHom
YFL033C	X3555	3555	3555-YFL033C_NumOfGenes_2			1006		Ancestral								Accessory	SaceHom
YFL022C	X3544	3544	3544-YFL022C			1010		Ancestral								Accessory	SaceHom
YFL021W	X3543	3543	3543-YFL021W_NumOfGenes_2		YFL021W,YFL021C-A	1010		Ancestral								Accessory	SaceHom
YFL018C	X3540	3540	3540-YFL018C			1005		Ancestral								Accessory	SaceHom
YFL017W-A	X3539	3539	3539-YFL017W-A			1003		Ancestral								Accessory	SaceHom
YFL017C	X3538	3538	3538-YFL017C			1010		Ancestral								Accessory	SaceHom
YFL016C	X3537	3537	3537-YFL016C			1010		Ancestral								Accessory	SaceHom
YFL014W	X3535	3535	3535-YFL014W			1010		Ancestral								Accessory	SaceHom
YFL013C	X3534	3534	3534-YFL013C_NumOfGenes_2		YFL013C,YFL013W-A	1010		Ancestral								Accessory	SaceHom
YFL010C	X3529	3529	3529-YFL010C			995		Ancestral								Accessory	SaceHom
YFR009W	X3592	3592	3592-YFR009W_NumOfGenes_2		YFR009W,YFR009W-A	1008		Ancestral								Accessory	SaceHom
YFR015C	X3599	3599	3599-YFR015C			1009		Ancestral								Accessory	SaceHom
YFR049W	X3636	3636	3636-YFR049W			998		Ancestral								Accessory	SaceHom
YFR050C	X3637	3637	3637-YFR050C			998		Ancestral								Accessory	SaceHom
YFR051C	X3638	3638	3638-YFR051C			1000		Ancestral								Accessory	SaceHom
YFR052W	X3640	3640	3640-YFR052W			1001		Ancestral								Accessory	SaceHom
YFR053C	X3641	3641	3641-YFR053C			986		Ancestral								Accessory	SaceHom
YGL257C	X3896	3896	3896-YGL257C_NumOfGenes_2			998		Ancestral								Accessory	SaceHom
YGL255W	X3894	3894	3894-YGL255W			237		Ancestral								Accessory	SaceHom
[truncated: 5,101 more rows]

## Sheet: Table S3
	Abundance							Dispersion
pathway	pval	padj	log2err	ES	NES	size	leadingEdge	pval	padj	log2err	ES	NES	size	leadingEdge
Ancestral	2.25653e-18	2.15982e-17	1.10534	-0.41704	-2.14594	506	YOR263C, YGL072C, YOR029W, SOR2, YML047W-A, YGR107W, YLR302C, YHR095W, MPH3, YBL070C, YDR524C-A, YAR069C, YHR214C-E, AHT1, YIL047C-A, VBA3, YKL053W, VBA5, YCR097W-A, MCH2, YIL012W, YLR282C, YML057C-A, YLR041W, YNL235C, YJR087W, YFL015C, YER181C, HXT15, YGL239C, YHL019W-A, SPS1, YJR128W, YAR070C, PAU22, YDR187C, SOR1, YLR171W, YNL226W, GAL7, BUD25, YBL012C, IMA2, YPL182C, PAU21, IRC14, YOL099C, YJ…	2.36233e-34	3.9569e-33	1.52292	0.582971	2.33001	505	FIT2, TIR4, TIR2, PAU12, YNR075C-A, PAU24, YHR214W-A, YAR068W, DAN1, FIT3, PAU2, PAU8, PGA2, YDR524C-A, VEL1, HXT1, PAU17, PAU19, PAU3, TIR1, YJL222W-B, IMD2, YLL053C, ALD3, MAN2, GIT1, HSP33, HXT5, AQY2, DSF1, ERR3, YAR075W, MEP2, SNO4, ERR2, MET17, PAU13, HXT6, PAU21, HSP32, ERR1, HXT7, YHL046W-A, YER067C-A, YJR087W, PHO3, YPL182C, YAR070C, PUT1, YKL030W, PAU22, TIR3, YBR116C, PAU10, IMD1, AQY1…
DNA metabolic process	0.00282035	0.00555775	0.431708	-0.266983	-1.33763	376	ECM11, SAE3, MSH4, IRC14, PCH2, NEJ1, ZIP2, YRF1-7, YRF1-3, HFM1, YRF1-6, YRF1-2, REC102, REC104, MER1, MSH5, YRF1-1, YRF1-5, YRF1-4, EST2, REC114, HIM1, TOP3, MEC1, RIF2, HMI1, ZIP1, MMS22, DMC1, TEL1, SCC2, RAD34, REV1, MND1, CSM2, DIN7, REV3, CDC13, MSH1, EST1, RDH54, CTF3, YKU80, EAF5, SAE2, YEN1, DDC1, MMS21, MCM10, HST4, ORC3, ELG1, RAD55, TDP1, IRC11, MLH2, RAD18, RAD5, RAD50, RAD53, XRS2,…	6.46664e-25	7.22108e-24	1.29512	-0.396271	-2.7745	376	GBP2, RFC2, EAF3, RTG2, NUP84, NHP10, GLC7, KAE1, RTF1, RPT6, BMH2, NSE3, ACT1, BUD32, CDC1, CLF1, PBP1, ARP4, RPT4, SSL1, HMO1, RAD30, CHK1, MIP1, SUB2, HRR25, VPS75, WSS1, RAD6, IRC3, TFB3, SWC4, MFT1, HEK2, SIT4, NUP120, RTS1, ADA2, RAD1, RSC8, INO80, ORC4, HRQ1, DCC1, APN1, SMC5, SLX5, YRA1, THO2, BRF1, RPO21, NTG2, SWR1, RTT101, DNA2, ARP8, EBS1, TFB2, UBC13, SWD2, PAN2, TEL1, MRE11, NPL4, L…
DNA recombination	5.42844e-09	2.4247e-08	0.761461	-0.471384	-2.12953	155	ECM11, SAE3, MSH4, IRC14, PCH2, NEJ1, ZIP2, YRF1-7, YRF1-3, HFM1, YRF1-6, YRF1-2, REC102, REC104, MER1, MSH5, YRF1-1, YRF1-5, YRF1-4, REC114, TOP3, MEC1, ZIP1, MMS22, DMC1, SCC2, MND1, CSM2, RDH54, YKU80, SAE2, DDC1, MCM10, HST4, ELG1, IRC11, MLH2, RAD50, XRS2, MMS4, MSH3, MLH3, SLD3, SHU2, DPB11, PDR10, MUS81, RAD24, DOT1, SGS1, RIM4, RTT109, SLX4, PPH3, CDC7, MRE11, SLD2, PSY3, POL2, MEC3, CTF4…	2.8259e-05	4.85475e-05	0.57561	-0.292126	-1.80219	155	NHP10, KAE1, BUD32, WSS1, RAD6, MFT1, ADA2, RAD1, INO80, SMC5, THO2, SWR1, ARP8, EBS1, MRE11, SLD5, IRC19, LRS4, CDC7, MEC3, NMD2, HPR1, MLH1, UPF3, MMS22, MUS81, RAD17, RAD24, CDC9, NAM7, XRS2, SMC6, RAD50, IRC5, MGM101, EXO1, MSH3, HFM1, RFA2, MEC1, DOT1, RFA3, RAD10, CGI121, IRC20, BRE1, IES4, MND2, ESC2, SKI8, PIF1, CTF4, RAD57, PCC1, THP2, SGS1, SLX4, RAD52, DDC1, FOB1, PSF2, RTT109, DPB11, …
DNA repair	0.0717666	0.112916	0.086197	-0.251262	-1.20071	240	ECM11, NEJ1, HIM1, MMS22, TEL1, SCC2, RAD34, REV1, CSM2, DIN7, REV3, MSH1, RDH54, YKU80, EAF5, YEN1, DDC1, MMS21, MCM10, HST4, ELG1, TDP1, MLH2, RAD18, RAD5, RAD50, RAD53, XRS2, RTT107, MMS4, POL4, RAD9, NSE4, MSH3, MLH3, TOF1, DNA2, SLD3, SHU2, DPB11, PDR10, PSO2, MUS81, RAD24, DOT1, HRQ1, SGS1, RTT109, RAD28, SLX4, DNL4, SIR3, PPH3, CHL1, CDC7, SIR2, MRE11, SLD2, RAD30, TRA1, PSY3, POL2, PCD1, …	1.30056e-21	9.68193e-21	1.20398	-0.451058	-2.96716	240	RFC2, EAF3, NUP84, NHP10, RTF1, RPT6, NSE3, ACT1, CDC1, ARP4, RPT4, SSL1, RAD30, SUB2, HRR25, VPS75, WSS1, RAD6, TFB3, SWC4, SIT4, NUP120, RTS1, ADA2, RAD1, RSC8, INO80, HRQ1, APN1, SMC5, YRA1, THO2, RPO21, NTG2, SWR1, DNA2, ARP8, TFB2, UBC13, PAN2, TEL1, MRE11, RAD33, UNG1, CHL1, SLD5, HTB1, RPB9, TFB1, LRS4, DOA1, CDC7, PAF1, SAC3, SNF6, THP1, BDF1, RFC3, RFC1, HPR1, PAP2, APN2, RAD26, MLH1, PA…
DNA-templated transcription, elongation	0.593561	0.710153	0.0203885	0.247371	0.926348	64	SUB2, ELF1, THO1, RPA34, RTT102, PAF1, TYE7, TFG1, EAF3, LEO1, DST1, MSS116, TFG2, NOT5, RTF1, TOP1, RPD3, SPT2, CDC36, HTL1, RPA49, SUS1	7.61552e-12	3.00141e-11	0.875325	-0.580578	-2.98705	64	CDC36, RPD3, EAF3, TFG2, CDC73, RTF1, RSC58, THO1, NPL6, TFG1, NOT5, SUB2, MFT1, ARP7, RSC8, RTT106, BUR2, LDB7, RSC9, POP2, CTR9, THO2, RSC3, DST1, HIR2, HIR3, LEO1, HIR1, PAF1, RTT102, THP1, HPR1, SWT1, ELF1, ARP9, SUS1, ISW1, RCO1, SGV1, RSC1, RSC30, STH1, RSC4
HGT	6.91763e-07	2.57489e-06	0.659444	-0.425924	-1.90283	143	X651-snap_masked-5418-YCY, X771-augustus_masked-AKG_3-6639, X435-maker-11951-BDM_5, X943-augustus_masked-BDG_5-19334, X436-maker-11951-BDM_5, X153-augustus_masked-2075-ARN_6, X462-maker-2208-ABD_5, X1283-augustus_masked-BDM_5-23139, X940-augustus_masked-BDG_5-19334, X573-snap_masked-1220-ANM_2, X3-EC1118_1F14_0034g, X4-EC1118_1F14_0045g, X2-EC1118_1F14_0023g, X7-EC1118_1F14_0089g, X8-EC1118_1F14_…	7.91219e-23	6.62646e-22	1.2379	0.767258	2.83881	100	X248-augustus_masked-4896-BLT_2, X244-augustus_masked-4896-BLT_2, X646-snap_masked-4896-BLT_2, X1022-augustus_masked-AHG_3-5017, X250-augustus_masked-4896-BLT_2, X1296-augustus_masked-YCB-8071, X247-augustus_masked-4896-BLT_2, X246-augustus_masked-4896-BLT_2, X161-augustus_masked-2311-AKE_3, X1532-maker-CCR_1-6225, X342-augustus_masked-770-BSG_4, X904-augustus_masked-BIL_3-4712, X1283-augustus_ma…
Introgression	0.00140328	0.00284908	0.45506	-0.255735	-1.32612	555	X1456-maker-ATQ_7-5187, X1476-maker-AID_2-6438, X225-augustus_masked-3859-CMG_6, X117-augustus_masked-1659-AIE_1, X1661-snap_masked-CMG_6-37743, X1484-maker-CMG_6-37743, X849-augustus_masked-CCQ_1-5470, YLR462W, X1064-augustus_masked-CMG_6-37743, MPH2, SPS2, DTR1, X1107-augustus_masked-AFA_4-7928, YEL075C, HXT16, ARR3, X1637-snap_masked-ABM_5-4457, HXT11, GAL2, X1460-maker-AMA_5-10173, PCH2, X535…	1.1881e-05	2.21118e-05	0.593325	0.374273	1.49721	540	X678-snap_masked-7599-CPQ_4, X474-maker-2815-CPI_4, X384-augustus_masked-986-AFD_4, GAP1, ZRT1, HSP12, X875-augustus_masked-YCC-11519, ZPS1, SUC2, X1038-augustus_masked-CNP_1-20000, X1107-augustus_masked-AFA_4-7928, PAU20, X876-augustus_masked-YCC-11519, SIT1, CWP1, X628-snap_masked-4220-BCN_8, PAU18, SPG4, PAU4, PAU6, X127-augustus_masked-1689-AIE_1, FRE4, PAU11, YER187W, X236-augustus_masked-47…
RNA catabolic process	0.257578	0.359536	0.0340697	0.261245	1.09848	126	RPS3, ASC1, YPT1, CDC33, CDC48, RPB4, PUB1, RPT2, EDC2, RPT6, SUP35, LSM1, MRT4, GBP2, DCS1, HTZ1, DCS2, RPB7, YKL023W, LRP1, LSM7, NAB3, RRP42, UFD1, NOT5, DBP2, TPA1, HRB1, CTH1, CDC36, EDC1, CSL4, SKI6, YPL199C, EFG1, RRP46, SUS1, RRP45, XRN1, RRP40, DCP2, RAD27, RRP43, NPL4, TIS11, NRD1, POP2, EAP1, UPF3	6.34603e-09	1.63513e-08	0.761461	-0.404707	-2.41341	126	GBP2, YPT1, CDC36, RPT2, RPB4, RPB7, RPT6, NOT5, HBS1, DCP2, LSM1, CRT10, LSM7, RRP45, STO1, POP2, RRP43, SKI2, RNH1, SSN3, RTT101, RRP42, RMP1, EBS1, AIR2, PAN2, DBR1, NPL4, POP7, SAC3, CBP1, HTZ1, IRC25, THP1, DCP1, NMD2, HRB1, PAP2, XRN1, SWT1, CUE2, PAN3, UPF3, SKI3, SKI7, SUS1, UFD1, PUB1, NMD4, POL3, YPL199C, POL31, SIR3, DSS1, DXO1, CDC33, NAM7, CDC48, POP4
RNA modification	0.997938	0.999826	0.0122583	0.148437	0.604902	103	NOP10, NHP2, NOP1, CBF5, GAR1, CBR1, NOP56, ISU1, HRR25, TRM112, URM1, SIT4, ABP140, EMG1, NFS1, NOP2	0.0115781	0.0143654	0.169373	-0.260864	-1.49492	103	UBA4, KAE1, TUM1, NBP35, TAD1, TYW3, HRR25, RIB2, SIT4, CBR1, RIT1, AIR2, SAP190, TAD3, NFS1, QRI7, THG1, PAP2, TAN1, NCS6, ELP4, TCD1, IKI1, PRP16, IME4, TRM12, MSS1, ABP140, CIA1, ATS1, PUS2, SWM2, MUM2, KTI12, TGS1, SLM3, PUS6, TCD2, TRM44, IKI3, PUS4, PUS9, DEG1, RCM1, CFD1, MRM2, ELP6, TRM9, FMT1, DUS4, GCD14, URM1, MRM1, TRM3
RNA splicing	0.999826	0.999826	0.0124354	0.126687	0.500825	87	SNU13, LSM6, SUB2, LSM3, LSM2, NPL3, LSM4, HUB1, CBC2, SMX3, SME1, LSM7, SMD3, CWC15, MSS116, CWC21	1.01993e-10	3.03395e-10	0.839089	-0.496792	-2.74284	87	CBC2, YSH1, PRP42, YJR084W, CWC25, PTC1, CUS1, SQS1, PRP46, SUB2, TPT1, PML1, PRP4, LSM7, STO1, SAD1, SNU56, CWC22, RSE1, DIB1, DBR1, LSM2, PRP40, MRN1, CBP2, SNU114, POA1, UBP8, CWC15, MNE1, SNU71, HSH155, PRP2, NAM8, SNT309, SPP2, THP3, PRP9, USA1, SMD3, RDS3, PRP6, MUD1, BUD13, LSM4, SME1, SWT21, CCM1, LEA1, DRN1, LSM6, LSM3, CWC21, SNU23, SMB1, CEF1, YHC1, NAM2, MSS116, SNP1, HUB1, TRL1, SUV3…
Uncharacterized	3.20177e-46	7.15062e-45	1.77415	-0.668968	-3.21752	259	X509-maker-5314-AAQ_3, X487-maker-3418-ADG_4, X481-maker-2926-CDB_2, X1537-maker-YCY-8051, X1501-maker-YDB-17846, X1466-maker-ACQ_8-4774, X1545-maker-AMH_5-6251, X1506-maker-AMH_5-6583, X659-snap_masked-630-CHM_4, X1604-snap_masked-BAH_6-7523, X1560-maker-ACL_7-7535, X1554-maker-CMQ_8-5693, X484-maker-3105-AHL_3, X1671-snap_masked-CQG_6-13109, X1555-maker-CMQ_8-5693, X1656-snap_masked-BGR_1-19009…	4.30462e-35	9.61364e-34	1.54318	0.701378	2.75276	233	X616-snap_masked-3224-CEH_4, YLR162W, X1479-maker-AHG_3-5017, X906-augustus_masked-BIL_3-4712, X531-maker-904-BDN_5, X592-snap_masked-2208-ABD_5, X669-snap_masked-6882-YCR, X73-augustus_masked-1166-YCM, X1618-snap_masked-ABD_5-6706, X1032-augustus_masked-BCH_5-11150, X1654-snap_masked-AHG_3-5017, X457-maker-208-BFM_3, X494-maker-370-YDJ, X649-snap_masked-5079-CKG_4, X897-augustus_masked-ABD_5-670…
carbohydrate metabolic process	8.97641e-07	3.16537e-06	0.659444	0.471035	1.97155	123	TDH3, FBA1, ENO2, TDH2, TPI1, TDH1, ENO1, PGK1, GPM1, CDC19, KAR2, PGI1, TPS1, GPP1, GLK1, HXK1, UGP1, ARA1, INO1, EXG1, HXK2, PGM2, GPP2, GLC8, PYC1, GRE3, HSP104, TPS2, EMI2, TSL1, KRE9, GPH1, LEU2, YPI1, YMR099C, NTH1, FKS1, GSY2, PFK1, GLC3, DOG2, GCY1, SHP1, YJR096W, PFK2, KRE6, GPD2	0.00110047	0.00150472	0.141055	0.455907	1.71975	123	SUC2, HXK1, GPH1, PGM2, MAL32, HSP104, GIP2, GUT2, GAC1, MAL12, INO1, GSY1, TSL1, IMA1, GDB1, GSY2, IMA5, PGU1, PCK1, GLC3, KAR2, GCY1, GPP1, IMA2, KNH1, GRE3, TDH1, SGA1, DAK2, EMI2, TPS2, MLS1, OPI10, MDH2, GLK1, TPS1, GAL7, GLG1, YJR096W, MAL11, SOR2, UGP1, NTH2
cell wall organization or biogenesis	0.029202	0.0501676	0.109216	0.316941	1.35025	141	CCW12, CWP2, SED1, ZEO1, SOD1, HSP150, ACT1, CIS3, YGP1, BGL2, ECM33, UTH1, CCW14, PUN1, NCW2, GAS1, TIP1, CRH1, PIR1, EXG1, SRL1, HPF1, PST1, CWP1, KRE1, TIR1, ARP2, KRE9, UBC7, CNB1, PRS1, ROT1	0.957467	0.960749	0.00130776	0.16519	0.629889	141	TIR1, CWP1, TIP1, RPI1, FMP45, HPF1, YPS6, CSR2, SPS100, NCW2, IRC18, CDA1
cellular amino acid metabolic process	2.09254e-19	2.33667e-18	1.14219	0.599974	2.62687	173	PDC1, ADH1, ILV5, SAM2, SAH1, GLN1, GDH1, ARG1, MMF1, ILV6, CPA1, HOM2, KRS1, MET6, HOM6, SFA1, ARG4, HIS1, ADH3, ASN1, ARC1, CYS3, CYS4, SES1, BAT1, DED81, ADH2, THS1, ILV3, AAT2, ARG3, MET17, GUS1, BNA1, DPS1, SER3, LYS21, GCV3, ARO2, ASN2, GRS1, GLY1, THR4, SER1, TYS1, ARO8, LYS12, ILV2, LEU4, SAM1, LYS20, ALT1, THR1, IDP1, LEU2, LPD1, VAS1, HIS5, FRS1, GAD1, CAR1, BAT2, ARG5,6, TRP5, YDR341C,…	0.000674095	0.000940925	0.1782	0.427849	1.65497	173	STR3, ALD3, GCV1, GCV2, ADH4, MET17, PUT1, PDC5, ARG1, HIS4, ADH5, LYS20, IRC7, ARG3, CHA1, MET6, ARO10, MAE1, ARO9, BNA2, CPA2, SER3, SAM1, AGX1, GAD1, ARG4, ARG5,6, GLN1, ALD2, ASN1, BAT2, ARG8, ALT1, HIS1, LYS9, SAM4, BNA4, LYS21, PDC6, LYS1, LEU9, ARG7, HIS5, CPA1, BNA1, CAR1, ORT1, ADI1, SFA1
cellular ion homeostasis	0.000240978	0.000576626	0.518848	0.406959	1.7119	127	SOD1, HHT2, HHT1, VMA3, VMA10, VMA7, VMA11, VMA2, PGM2, VMA13, VMA8, GLC7, ATX1, VMA4, VMA1, IZH1, VMA5, VMA16, HMX1, YPI1, VPH1, CNB1, FET3, PIC2, PFK1, CSG2, ISU1, PFK2, SKP1, GRX3, YFH1, ERG29, GGC1, MDM38, GDT1, ZRC1, SPF1, NFS1, IZH4, HAL5, PTK2, COS3, MEH1, IZH2, PMC1, ZRT3, IZH3, CTR2, CTH1, SAT4, CCC1, VMA22, HRK1, MAM3, PMR1, MNR2, SMF3, OXR1, UTR1, CMP2, PDR5, VCX1, VMA9, STV1, SMF1, TI…	0.957253	0.960749	0.00138055	0.164878	0.623675	127	SIT1, IZH1, FET3, IZH4, PGM2, ARN2, TIS11, ENB1
cellular protein modification process	0.992558	0.999826	0.0101977	0.163789	0.7986	479	HHF2, TRX2, ACT1, HHF1, GRX1, RPL40A, UBC4, PSA1, SEM1, PDI1, TRX1, SSA1, UBI4, RPL40B, ACS2, SMT3, NOP1, BFR1, RPN5, OST4, DPM1, GCV3, KRE2, RPN11, RUB1, AHC2, ROT1, MAP2, CMK2, DEF1, KTR1, RAD23, PMI40, GTT1, DYS1, HRR25, PMT2, KTR4, SKP1, UBP6, SWP1, RCK2, TRM112, PMT1, HOG1, RFA3, HUB1, UBA1, UBC6, TAF9, OST5, LTP1, SLT2, URM1, GLR1, OST1, SFM1, LIA1, TAF14, MAP1, DPH5, ASF1, CDC34, FPR4, WBP…	4.74569e-37	1.58981e-35	1.58293	-0.430127	-3.06905	479	VAN1, GCN5, CDC36, RPD3, EAF3, WBP1, HST1, RPN11, TAF6, KRE2, UBA4, ROT1, TAF10, GPI1, KIN28, GUP1, SPT20, RKR1, GPI10, PTC1, NAT2, HAT2, NTA1, ALG1, ACT1, GPI17, CDC1, PFA4, ALG11, ESS1, ARP4, LAS21, CDC43, MAP2, SSL1, NMT1, DMA1, EOS1, TFG1, SWP1, GPI11, MKK1, PTC5, ALG7, NOT5, HRR25, MNN10, HDA3, GPI8, WSS1, RAD6, PEX10, TFB3, PTC7, GPI14, YUR1, ALG9, SPT3, TAF9, UFD2, ALG8, TAF12, ALG6, UBP12…
cellular respiration	7.16404e-09	2.99994e-08	0.761461	0.62942	2.33509	61	QCR6, HHT2, QCR7, HHT1, QCR8, COX7, CYC1, COX13, PET9, COX8, COX9, MIX17, COX6, COX5A, PET10, QCR10, CYC7, QCR9, CYT1, MDH1, RIP1, QCR2, COR1, SDH3, RIB3, SDH4, YLR294C, COQ5, COX4, SDH2	0.050363	0.0613513	0.0212542	0.421313	1.46681	61	CYC7, ISF1, AAC3, YJR120W, CYT1, SDH1, CYC1, SDH2, MDH1, NDI1, COX5B, QCR10, YBR238C, MBR1, PET9, COX5A, AAC1, QCR7, COX4, QCR6, RIP1, QCR2, ETR1, COR1, COX7, QCR9
chromatin organization	0.321233	0.439236	0.02894	0.230394	1.05046	239	HHF2, FPR1, HTB1, HHT2, HHF1, PNC1, HHT1, HTA1, HTA2, HTB2, GAS1, FPR3, SUB2, HMO1, GLC7, SCS2, PAA1, NAP1, CHZ1, RPT6, UBC7, RNA1, DOT6, NPT1, HTZ1, TAF9, TAF14, BDF1, ASF1, IES6, FPR4, TAF10, NHP6A, SPN1, RTT102, TUP1, PAF1, NHP6B, HHO1, RAD6, RVB1, POB3, LEO1, MGA2, RVB2	3.26326e-26	4.37276e-25	1.32672	-0.487768	-3.20083	239	GCN5, SPN1, POB3, RPD3, SCS2, HST1, RVB2, PAA1, NUP84, TAF6, NHP10, GLC7, TAF10, NAP1, RPT6, SPT20, RSC58, RKR1, HAT2, RXT2, YTA7, IOC4, RNA1, ARP4, HMO1, NPL6, SUB2, ARP6, VPS71, VPS75, MAF1, RAD6, SWC4, ARP7, SPT3, TAF9, NUP120, UBC7, ADA2, TAF12, RSC8, RTT106, ARP5, SPT16, INO80, ORC4, APC5, TAF14, LDB7, SWI3, RSC9, SAS4, IOC3, SPT7, SWR1, ARP8, RSC3, HIR2, HIR3, LEO1, MRN1, HTB1, RSC6, ORC1, …
chromosome organization	6.03074e-06	1.92409e-05	0.610527	-0.358772	-1.70372	231	CSM4, SPO11, SPO13, HED1, ECM11, AMA1, MAM1, ZIP2, LOH1, YRF1-7, YRF1-3, HFM1, YRF1-6, YRF1-2, SPO16, YRF1-1, YRF1-5, YRF1-4, EST2, GMC1, HOP1, TOP3, MEC1, BUB1, RIF2, YPR204W, ZIP1, DYN1, MMS22, RED1, DMC1, TEL1, SCC2, CSM2, KIP1, CDC13, IPL1, EST1, RDH54, YKU80, SAE2, ESP1, BRN1, ELG1, MPS3, RAD50, XRS2, MMS4, TOF1, DNA2, SLD3, SHU2, LCD1, VIK1, MUS81, HRQ1, STN1, SGS1, MPS2, RTT109, RIF1, RAD6…	1.24595e-14	6.42141e-14	0.986546	-0.387673	-2.5402	231	GBP2, RFC2, RPD3, RTG2, NUP84, NHP10, GLC7, KAE1, IOC4, SGT1, BUD32, PBP1, ARP4, HMO1, RAD30, RAD6, SWC4, HEK2, NUP120, RTS1, BIM1, INO80, HRQ1, TUB1, DCC1, GLE2, SLX5, NUP157, IOC3, DNA2, SWD2, INN1, TEL1, ABF2, MRE11, SMC2, LCD1, CHL1, YCG1, ORC1, LRS4, STN1, MEC3, SAC3, SKP1, THP1, TEL2, MMS22, SUS1, MUS81, CDC28, ISW1, RAD7, EST2, SET1, MCK1, CDC9, KAR3, BRE2, XRS2, TUB2, SWD1, RAD50, PUT3, V…
chromosome segregation	0.0233634	0.0411934	0.143185	-0.345874	-1.41338	81	CSM4, AMA1, MAM1, DYN1, MMS22, NFI1, CSM2, KIP1, IPL1, NKP2, RDH54, CTF3, ESP1, BRN1, SLI15, NUD1, SGS1, SGO1, MCM22, KIP3, YCS4, YCG1, RAD30, CBF2, SIZ1, MTW1, CIN8, BIR1, MIF2, GIP4, LRS4, SPC24, RSC2, CNN1, SMC2, HDA3, FOB1, MND2, CTF19, GIP3, SCM3, SFH1, SMC4, IRC15, MCM16, CSM1, MAD3, NUF2	1.56626e-06	3.49797e-06	0.643552	-0.428507	-2.32833	81	GLC7, RAD30, NUF2, HDA3, TUB1, CDC55, STS1, SMC2, YCG1, CDC14, LRS4, RTT102, MMS22, MCM22, MCK1, STH1, TUB2, YCS4, CIN8, MTW1, SMC4, KIP3, MND2, NUP170, NDC80, CNN1, MIF2, TUB3, CHL4, SGS1, BIR1, CSE4, MAD3, FOB1, SIZ1, ESP1, DYN1, BRN1, MCM16, SFH1, RSC2, DSN1, CTF3, CSM1, FIN1, GIP3, NSL1, CSM3, KIP1, GLC8, GIP4, SLK19, IPL1, SGO1, NFI1, NUD1, SPC25, SRC1, CBF2, SPC24, SCM3, NBL1, PDS1
cytoplasmic translation	9.86857e-73	6.61194e-71	2.22933	0.876102	3.75006	146	RPS31, RPS20, RPP1A, RPS12, RPL38, RPS28A, RPP2B, RPS15, RPL15A, TMA19, RPP2A, RPS1B, RPL5, RPS3, RPL32, RPS26A, RPS22A, RPS1A, RPL1B, RPS25A, RPL30, RPL11A, RPP0, RPL11B, RPL1A, RPS8A, RPL25, RPL4A, RPS6A, RPL40A, TMA7, RPS14A, RPS4A, RPL29, RPL17A, RPS30A, RPL31A, RPS10A, RPL2A, RPL24B, RPS6B, SSB2, RPL2B, RPS13, RPL9A, RPL4B, RPL19B, RPS4B, RPS17A, RPS8B, RPL16B, RPL27A, RPL18A, RPL20B, RPS21B…	0.346429	0.395026	0.00642428	0.284439	1.08713	145	SSA1, RPL9A, RPS28B, RPS12, RPS22A, RPL39, RPM2, RPL22A, RPP2A, RPL36B, RPL30, RPL43A, RPS28A, RPS7A, RPS19B, RPS26B, RPL2B, RPP1B, RPS21A, RPL14A, RPS24A, RPL22B, RPS17B, SSB1, RPL28, RPL8B, RPL26B, RPS8B, TMA46, RPL23A, RPS9A, RPL18A, RPL1A, RPL33A, RPS14A, RPL23B, RPL8A, RPL24A, RPL1B, RPL42B, RPL12A, RPL40B, RPL43B, RPS4A, RPL16A, RPL15A, RPS3, RPS16B, RPS18A, RPS13, RPL27A, RPS8A, RPP2B, RPL…
cytoskeleton organization	0.984103	0.999826	0.0122307	0.168272	0.720729	147	TPM1, RHO1, PFY1, HSP42, CMD1, CDC48, TPM2, RVS161, ARC35, TUB2, GVP36, RVS167, ROT1, CDC3, SKP1, GRX3, ENT2, CDC10, CDC42, ABP1, LIA1, END3, PCL1, VPS1, PFD1, LSB5, ENT3, MLC2, DYN2, SLG1, MLF3, CDC12, SLA2, CDC28	1.96006e-12	8.2468e-12	0.898671	-0.430866	-2.63475	147	END3, CDC10, GVP36, ROT1, TSC11, CEP3, ARC35, DMA1, ACF2, CDC3, CDC42, JNM1, ENT3, CMD1, RVS167, CBK1, VPS1, SFI1, RHO1, BUD6, RTS1, CDC12, BIM1, DYN2, ELM1, GRX3, SLA1, GLE2, PFY1, SLA2, BEM3, NPL4, CNM67, SHS1, RVS161, CDC14, MLC2, ARP1, SNF1, YDL176W, SKP1, NIP100, SHE4, LSB5, CDC28, BNI5, CDC24, STH1, TOR2, TPM1, CDC48, AVO1, TUB2, VIK1, ABP1, BNI1, BIT61, SLM2, PKC1, MYO2, PRK1, CIN8, KAR9, …
ion transport	0.18989	0.276579	0.0396048	0.248803	1.1212	215	TDH3, MPC2, PMP3, ATP15, PMA1, POR1, VMA3, ATP18, ATP2, PET9, TIM11, ATP17, ATP1, ATP7, ATP16, ATP4, FTR1, ATP19, MIR1, ATX1, ATP14, ATP3, ATP20, ATP5, SNF7, FAA4, MPC3, VHT1, FAA1, NCA3, MPC1, FET3, PIC2, MUP1, DID4, HNM1, YHM2, GNP1, TPO2, MDM38, ZRT1, GDT1, FLC1, AGP1, FIT3	0.00221525	0.00285427	0.097493	0.39321	1.53753	215	FIT2, CTR3, ZRT1, FIT3, SIT1, THI7, PUT4, SSU1, GIT1, FRE4, MEP2, FET3, JEN1, FET4, ENA1, ARN1, ENA2, FRE2, ARN2, NCA3, SAM3, ENB1, AAC3, SFC1, FRE1, PUG1, MPC3, VHT1, ARR3, CTR1, ENA5, PMA2, AGP1, CCC2, TAT1, YCT1, TPO4
lipid metabolic process	1.64658e-05	4.79656e-05	0.57561	0.366398	1.68628	260	ERG25, ACB1, ERG6, ERG11, OLE1, CYB5, ERG3, ERG2, ERG10, SAH1, ERG1, ERG20, ERG13, ERG28, OPI3, TMA17, FAS1, FAS2, ACP1, ERG5, MCR1, CMD1, ERG9, IDI1, TSC3, MVD1, ERG26, NCP1, ERG27, SCS2, DPM1, ELO3, ARE2, ACC1, CHO1, NSG2, YJU3, HMG1, ERG4, SUR1, PLB1, PIS1, PDR16, MDH3, ERG12, LIP1, CSG2, ERG8, TSC13, UPS2, SCS7, ERG24, KES1, LCB1, SAC1, ICT1, VPS4, SCS3, ERG7, SEC14, EHT1, YPK1, CHO2, ERG29, …	3.38992e-05	5.67812e-05	0.557332	-0.248185	-1.6435	260	SCS2, ECT1, VPS4, CSG2, TSC11, GPI1, TLG2, GUP1, GPI10, ALG1, CDC1, TGL3, ALG11, LAS21, YFT2, TSC13, DGK1, GPI11, CMD1, VAC14, GPI14, ALG9, ALG8, ALG6, ALG2, OST1, YEH2, YMR1, LCB2, GPI13, GPI15, YPK1, INP53, LRO1, VPS34, PSD2, IFA38, TGL2, APP1, PER1, DPM1, PLC1, FAT1, PGS1, SAC1, FLC3, MDH3, FMP30, YPR147C, CST26, ARV1, EKI1, SMP3, INP52, LCB1, FIG4, BTS1, INP51, FLC2, PBN1, LIP1, HFA1, SEC14, …
lipid transport	0.961593	0.999826	0.013229	0.185392	0.692895	63	NPC2, PRY2, FAA4, MDM35, FAA1, PDR16, UPS2, KES1, PRY1, SEC14	0.902068	0.944352	0.00233954	0.18813	0.657694	63	DAN1, HES1, PRY1, PRY2, FAT3, YJR120W, AUS1, KIN82, UPS2, PDR16
mRNA processing	0.995589	0.999826	0.0121079	0.158421	0.665387	125	SNU13, PAB1, LSM6, SUB2, LSM3, QRI5, LSM2, NPL3, LSM4, HUB1, CBC2, HRP1, SMX3, SME1, PAF1, LSM7, NAB3, NAB2, SMD3, CWC15, CWC21, CDC28, RTF1, RDS3	7.8938e-16	4.80804e-15	1.02767	-0.513884	-3.06115	125	CBC2, RNA14, YSH1, CEG1, ABD1, PRP42, CDC73, RTF1, KIN28, YJR084W, CWC25, CUS1, RTT103, SQS1, PRP46, CFT1, SUB2, PML1, CFT2, CET1, IPA1, LSM7, STO1, CTK1, RRP43, CTR9, SAD1, THO2, SNU56, CWC22, RSE1, SWD2, DIB1, DBR1, LSM2, CLP1, REF2, PRP40, MRN1, CBP2, SNU114, PAF1, SAC3, PTA1, THP1, HPR1, CWC15, MNE1, CDC28, SNU71, PAP1, HSH155, MPE1, NAM8, YTH1, MTF2, SNT309, SPP2, PFS2, NAB2, THP3, PRP9, RMD…
mitochondrial translation	2.93801e-05	8.06744e-05	0.57561	0.466931	1.88407	99	MMF1, TUF1, MRPL39, RSM19, MRPS12, QRI5, MRP10, MRPL33, MRPS16, MRPL31, RSM27, RSM18, MRPS18, RTC6, MRP20, MRPL36, MRX14, HTS1, SWS2, MRP2, MRPL23, MRP51, MRPS9, MRPL50, MRPL37, MRPL16, MRPL27, MRPS17, MRP49, MRPL49, MRPL8, MRP17, IMG2, MRP1, RSM28, IMG1, MRP21, MRPL28, MHR1, RSM10, FYV4, PET123, MRPL22, MRPL7, MRPL24, MRPL10, MRPS8, MRPL25, MRPL19, RSM26, NAM9, MRPL6, MRPL13, MRPL11, MRPS28, MRP…	1.03105e-11	3.8378e-11	0.875325	-0.487075	-2.76448	99	SOV1, IMG2, MRP17, MRPL36, MRPL22, MRP21, MRP51, RSM24, MRPL3, MRPL44, NAM9, MTF2, MRPL15, MRPL8, MRP10, MRPS12, MRPL9, MRPL11, MRPL7, MRPL32, ISM1, MSR1, MRPL16, MRP49, QRI5, MRPL10, MRPS18, MRPL13, RSM10, MRF1, MRPL50, MRPS16, SWS2, RSM27, RSM18, MRPS35, MRPS8, RRF1, MHR1, MRPL31, RSM23, MRP1, MRPL20, IMG1, MRPL37, MRPL40, NAM2, MRPL27, MRPS9, MRX14, MRPL28, MRPL24, MRPL23, MRPL49, PET112, RSM1…
mitochondrion organization	0.000237704	0.000576626	0.518848	0.379101	1.66082	175	SED1, OLE1, SML1, TPM1, ILV5, POR1, UTH1, COX13, TIM10, HSP60, ARC15, SAR1, TIM11, TOM7, TPM2, MIC10, ABF2, TOM22, AIM17, ATP14, ATG8, SDH3, ATP20, TIM17, RIM1, RPN11, PHB1, MDM35, ARP2, HSP78, ATG41, ACO1, PHB2, MIC12, MGR2, MIC26, UPS2, TIM9, TIM8, YHM2, MDJ1, MIM2, ERG29, GGC1, MIM1, MDM38, FIS1, RCF1, MIC27, TOM70	2.39053e-05	4.21487e-05	0.57561	-0.285403	-1.79612	175	SAM35, RPN11, GET1, TOM22, PTC1, SAM37, MIP1, MGR2, TIM54, GET2, MSS2, TIM18, MDM30, SML1, PHB2, SAM50, ABF2, DJP1, NAT3, CDC14, BUL1, MDM12, PHB1, YPT11, UGO1, YLH47, ATG21, ARP2, TOM70, MSH1, DML1, MGM1, MDM32, BCS1, RIM1, TIM50, MDM1, CYC2, GEP5, SAR1, PEP1, TPM1, EXO5, MGM101, TIM12, MYO2, MDM38, RRG9, YNR040W, DCK1, CCE1, TIM13, PIF1, RRG1, ZIM17, TIM22, ATG20, MDM31, DNM1, ATG12, MCP2, GEM1…
nucleobase-containing small molecule metabolic process	1.5019e-21	2.01255e-20	1.20398	0.642771	2.76654	153	TDH3, FBA1, ENO2, TDH2, TPI1, TDH1, ENO1, PGK1, GPM1, PNC1, ATP15, CDC19, SAH1, ATP18, PSA1, ATP2, PGI1, ADK1, GLK1, ACS2, HXK1, RNR4, UGP1, YNK1, PDA1, TIM11, ATP17, ATP1, ATP7, ADO1, ATP16, ATP4, HXK2, URA5, PDB1, PGM2, LAT1, ATP19, NNR2, RNR2, CIT1, FCY1, HNT1, GUA1, ATP14, ATP3, BNA1, GUK1, ATP20, ATP5, ADE13, ADE3, HMG1, SER1, HPT1, LSC1, FAA4, FAA1, NCA3, APT1, ADE16, ADE12, ERG12, APA1, LS…	0.408676	0.448873	0.00562268	0.273488	1.04923	153	ADE17, IMD2, HXK1, MTD1, PGM2, ADE1, NCA3, ADE4, BNA2, ADE13, ADE12, PHM8, ADE5,7, HPT1, AAH1, ADE6, TDH1, ACS1, ADE2, YGL101W, HMG1, RNR3, NNR2, URA10, ACS2, GLK1, YBR242W, SAM4, BNA4
nucleocytoplasmic transport	3.03544e-16	2.25971e-15	1.0377	0.568677	2.48256	168	TEF1, TEF2, RPS5, RPS28A, RPS15, RPS3, RPS26A, RPS2, RPL1B, RPL1A, RPL40A, SSA2, GSP1, RPS10A, SSB2, SEM1, SSA1, RPS18A, RPS28B, RPS0B, RPS18B, RPS19B, NTF2, RPL40B, RPS26B, YRB1, WTM1, RPS10B, RPS19A, RPS0A, CMD1, SSB1, YDJ1, SIS1, SUB2, ZUO1, RPB4, YRA1, ACC1, ARB1, NAP1, TIF6, RNA1, YAR1, GSP2, BUD20, MRT4, LOC1, GBP2, GFD1, SRP1, THO1, YRB2, RRS1, SOL2, SPN1, PNO1, DBP5, MTR2, RTG2, NOG1, NUG…	4.25683e-08	1.0186e-07	0.719513	-0.346967	-2.16771	168	GBP2, MSN5, SPN1, SRP1, RTG2, NUP84, SEH1, RPB4, NAP1, NUP116, NUP49, NUP85, NUP57, RNA1, THO1, SUB2, NDC1, CMD1, SRM1, MFT1, GPN2, NUP120, PML1, KAP120, CSE1, GLE2, YRA1, NUP157, THO2, NUP53, MAD1, POM152, NIC96, NUP82, TEX1, TEF2, BLM10, IWR1, SAC3, NSP1, GLE1, TOM1, YRB1, THP1, HPR1, DBP5, PBS2, CRM1, SPT6, MTR10, ASM4, SUS1, KAP104, TEF1, MEX67, YRA2, CEX1, UBS1, YRB2, MOG1, NUP42, SSL2, NAB2…
nucleus organization	0.355639	0.476556	0.0289219	0.29418	1.05656	51	KAR2, GSP1, RTN1, YOP1, CMD1, SEC13	5.36512e-06	1.11213e-05	0.610527	-0.49422	-2.39649	51	SEC13, NUP84, NUP116, NUP85, NUP57, OSH3, NDC1, CMD1, SRM1, NUP120, DYN2, GLE2, NUP157, NUP53, POM152, NIC96, SYH1, TOM1, ASM4, KAR3, NET1, NUP192, NUP170, KAR5, TOF2, NUP188, KAR4, GSP1, NUP133, NUP145, NUP159, SPC110, POM34, MPS3, MPS2
organelle fusion	0.0767741	0.116906	0.0676102	0.333788	1.30056	81	PBI2, TRX2, NCE102, KAR2, TRX1, CMD1, CDC48, YHR138C, SNC2, VTC1, YKT6, SEC4, SSO1, SNC1, SAC1, NYV1, VTI1, SEC17, SFT1, CLN3, SEC22	6.58934e-09	1.63513e-08	0.761461	-0.48469	-2.6336	81	SEC4, TLG2, VPS33, VTI1, TLG1, OSH3, CMD1, SEC17, SSO1, SEC18, BET1, PEP5, VPS16, PEP3, USE1, MDM30, YKT6, VTC4, VPS45, VTC2, SEC9, VTC1, SFT1, PFA3, VAM6, SED5, SAC1, NYV1, YCF1, BOS1, UGO1, SEC20, PHO80, SEY1, MGM1, SEC22, VTC3, UFE1, KAR3, CDC48, IVY1, SLY1, SNC2, SNC1, SSO2, NHX1, KAR5, YIP1, VAM7, KAR4, VPS41, PEP7, BOI1, SPC110, VAC8, MPS3, MPS2
organelle inheritance	4.4468e-05	0.000114591	0.557332	0.537055	1.95527	55	TRX2, ACT1, OLE1, TPM1, TRX1, RTN1, YOP1, ARC15, VPS21, TPM2, ABF2, SCS2, PHB1, ARP2, PHB2, RET2, PEP12, YPT7	0.000151922	0.000231335	0.518848	-0.428466	-2.12077	55	SCS2, PTC1, ACT1, SEC5, RET2, PHB2, VPS45, VPS3, YPT7, ABF2, NAT3, SEC8, SHE3, BUL1, MDM12, PHB1, YPT11, ARP2, MDM32, VPS15, MDM1, TPM1, VPS21, SEC3, MYO2, PEX3, INP2, MDM31, DNM1, VPS9, GEM1, PEX19, PEP7, ICE2, VAC8, MYO4, ARC15
peptidyl-amino acid modification	0.779739	0.916536	0.0157946	0.205904	0.861824	123	HHF2, ACT1, HHF1, ACS2, SMT3, GCV3, AHC2, DYS1, HOG1, TAF9, OST1, SFM1, LIA1, TAF14, DPH5, ASF1, FPR4, TAF10, EAF3, EAF6, GDS1, LEO1, NAT2, ARD1, ESS1, TPA1, HMT1, TAF12, SAT4, UBC9, EFM5, SUS1, TAE1, TPK1, LIP5	3.28754e-10	9.17772e-10	0.814036	-0.427801	-2.53963	123	GCN5, EAF3, TAF6, TAF10, SPT20, NAT2, HAT2, ACT1, ESS1, ARP4, NMT1, WSS1, SPT3, TAF9, TAF12, OST1, TAF14, AOS1, SLX5, HOG1, SPT7, LIP5, TAE1, SWD2, NAT3, LEO1, UBC9, ULP1, TAF5, NGG1, LIP2, UBA2, SPP1, RRT2, RKM1, UBP8, SAS2, RKM4, SAS3, SUS1, SGF29, SET1, SKY1, HAT1, BRE2, SWD1, SFM1, TOR1, DPH6, SPT8, EFM5, SMT3, NNT1, ARD1, DOT1, ULP2, ESA1, SDC1, HOS1, ECO1, NUT1, SGF73, SIZ1, RTT109, RKM2, O…
protein acylation	0.963246	0.999826	0.0132503	0.184397	0.687105	62	ACT1, ACS2, AHC2, HOG1, TAF9, TAF14, ASF1, TAF10, EAF3, EAF6, GDS1, MAK31, NAT2, ARD1, TAF12, NAT5	6.42425e-06	1.26595e-05	0.610527	-0.447462	-2.28505	62	GCN5, EAF3, TAF6, TAF10, SPT20, NAT2, HAT2, ACT1, PFA4, ARP4, NMT1, SPT3, TAF9, TAF12, TAF14, HOG1, SPT7, NAT3, PFA5, PFA3, TAF5, NGG1, AKR1, SAS2, SAS3, SGF29, HAT1, SPT8, ARD1, NAT1, ESA1, ERF2, ECO1, NUT1, SGF73, RTT109, HFI1, SPT10, MDM20, HIF1, TRA1, AHC2, YNG2
protein folding	1.91098e-12	1.06697e-11	0.898671	0.61431	2.46645	95	TSA1, FPR1, HSP10, HSP26, SSA2, SSB2, PDI1, SSA1, HSC82, SBA1, SSC1, HSP60, HSP82, SSE1, SSB1, YDJ1, HCH1, SIS1, ZUO1, STI1, HSP104, BTN2, MIA40, MGE1, CPR3, CPR6, TSA2, SSZ1, PHB1, AHA1, HSP78, PHB2, EMC6, CCT4, ROT1, CAJ1, SHR3, CCT7, CCT2, EMC3, ERO1, YKE2, SSA4, EMC4, MDJ1, HSP31, GSF2, CCT6, EMC5, CCT5, CCT3, FLC1, PFD1, TCP1, CCT8, SCJ1	0.469585	0.4994	0.00518807	0.274633	1.01054	95	HSP26, SSA4, HSP33, BTN2, HSP32, HSP82, HSP104, HSP31, HSP78, SSE2, SSA3, TSA2, SSA1, SSA2, STI1, AHA1, ERO1
protein glycosylation	0.0820111	0.122105	0.0657382	0.354724	1.31195	60	PSA1, BFR1, OST4, KRE2, ROT1, KTR1, PMI40, PMT2, KTR4, SWP1, PMT1, OST5, OST1, WBP1, STT3, MNN9, OST3, OCH1, ANP1, MNN2, MNN1, MNN10, GDA1, MNN11, KTR6, RER2	8.55214e-08	1.97584e-07	0.704976	-0.512682	-2.59496	60	VAN1, WBP1, KRE2, ROT1, ALG1, ALG11, EOS1, SWP1, ALG7, MNN10, YUR1, ALG9, ALG8, ALG6, OST1, MNN9, KTR7, MNN11, GNT1, OST5, KTR3, KTR4, OST3, KTR6, YND1, STT3, PMT6, OST4, GDA1, MNN2, PMT1, ERD1, ALG12, RER2, OST6, DIE2, MNT3, ALG5, PMT2, ALG3, CAX4, NUS1, ANP1, KTR1, CWH41, PMI40
protein maturation	0.0156223	0.028289	0.152676	0.379792	1.48589	83	PHO88, PEP4, HSP60, HSP82, PRC1, COX17, GCV3, GRX5, MAP2, DYS1, CCS1, YPS1, YKL077W, LIA1, MAP1, SPC3, SPC2, STE24, YBR139W, SEC11, ISA1, MAK31, ENV10, NAT2, ARD1, ENV9, SPC1, YME1, NFU1, CTR2, RIM8, BOL3, SAT4, NAT5, YTA12, PBN1, AFG3, LIP5, NAT1, MAS1, RAM2, PSD1, MAS2	2.31542e-05	4.19279e-05	0.57561	-0.37926	-2.07108	83	YKL077W, GRX5, NAT2, RIM20, MAP2, RIM13, KEX2, MAS1, NFU1, ATG18, SEC11, LIP5, ENV11, NAT3, YME1, UBX2, SPC2, LIP2, AFG3, MAS2, STE23, RAM2, CSF1, ICP55, PBN1, OCT1, PCP1, SPC3, ARD1, NAT1, ISA2, YTA12, VPS41, CIA1, RCE1, SAT4, ENV7, AXL1, STE24, DAP2, ENV9, PEP4, MDM20, SSY5, YAE1, PHO88, MET18, DFG16, AIM22, CYM1, PSD1, STE14, MAP1, JAC1, MAK10, STE13
protein modification by small protein conjugation or removal	0.809726	0.935373	0.0150812	0.202401	0.852793	128	RPL40A, UBC4, SEM1, SSA1, UBI4, RPL40B, SMT3, RPN5, RPN11, RUB1, DEF1, SKP1, UBP6, RFA3, UBA1, UBC6, URM1, ASF1, CDC34, BRE5, MMS2, URE2, RAD6	3.06279e-11	1.08003e-10	0.851339	-0.441323	-2.63829	128	CDC36, RPN11, UBA4, RKR1, DMA1, NOT5, WSS1, RAD6, PEX10, UFD2, UBP12, PEX12, UBR1, CDC23, RPN5, PEP5, UBP6, APC5, CDC16, AOS1, SLX5, RUP1, RUB1, UBC13, UBC9, HUL5, BUL1, UBA1, ULP1, GPB1, SKP1, UBC6, APC2, TOM1, UBA2, NCS6, UBP8, UPF3, APC1, MOT2, APC4, SUS1, GRR1, MPE1, UBP2, URE2, NAM7, UFD4, UBS1, SMT3, CDC4, RFA2, RFA3, APC11, BRE1, ULP2, PEX4, BRO1, UBA3, TUL1, BUL2, DIA2, SGF73, SIZ1, RRI1,…
protein phosphorylation	0.376775	0.494979	0.0325197	-0.257945	-1.03888	74	SPS1, RCK1, MEC1, KCC4, TEL1, SSK22, SLI15, RAD53, TOR1, TOR2, CDC7, SIP2, PSK2, YPK3, KIN82, MKK2, PKH2, GCN2, ATG1, NNK1, FRK1, ISR1, CTK3, TFB1, TFB2, BUR2, CTK2, RAD3, PKH3, MRK1, STE11, KSS1, YPL150W	0.00179247	0.00240191	0.344793	-0.329743	-1.75824	74	KIN28, SSL1, MKK1, HRR25, TFB3, CTK2, BUR2, HOG1, SSN3, TFB2, TEL1, STE11, GCN2, TFB1, SNF1, CDC7, YPL150W, PBS2, TFB4, SGV1, RAD3, SKY1, TOR2, GAL83, TOR1, PSK2, SSL2, RCK2, MEC1, MKK2, SIP1
protein targeting	0.000962328	0.00201487	0.477271	0.368506	1.59178	157	EGD2, VMA3, EGD1, SBH2, PHO88, SSA1, PEP4, GPD1, YPT1, TOM5, HSP82, SGT2, VPS21, RAS2, YDJ1, YPT52, STI1, GET3, VPS68, ATG8, HRI1, SRP21, ARP2, ATG41, OM14, APE1, SSH1, PEP12, YPT7, BET3, ARL1, MDY2, YLR050C, SRP1, SEC63, YKL077W, SPC3, VPS1, YBR137W, TOM70, MMS2, SPC2, BSD2, MRS6, SEC65	7.98069e-11	2.54622e-10	0.839089	-0.40217	-2.48476	157	YPT1, SRP1, SRP54, YPT52, SEC65, YKL077W, SSH1, TLG2, VPS33, TRS130, VPS70, GET4, VPS71, PEX10, BET3, APL5, VPS1, YPT6, COG3, PEX12, MON2, APM3, APL6, ATG18, VPS16, SEC11, TOM71, BET2, VPS45, MVP1, SRP72, VPS3, APS3, YPT7, SEC63, UBC13, COG4, ATG27, TRS85, DJP1, SRP101, SGT2, COG6, SBH2, COG8, SNF8, VPS25, COG7, BSD2, SPC2, AKR1, EGD2, PEX5, ATG21, ARP2, BET4, TOM70, EGD1, COG2, CCZ1, VPS15, PEP1…
protein-containing complex assembly	4.15602e-15	2.78453e-14	0.996986	0.430652	2.07164	408	RPS31, RPL3, RPL5, RPL11A, HSP10, RPP0, RPL11B, RPL25, QCR7, RPL40A, RPS14A, SUI1, ATP18, SEM1, RPS17A, HSC82, RPL10, RPS11A, RPS17B, RTN1, TIF11, RPL6A, COX13, RPL12B, RPS0B, TOM6, RPL14A, ADK1, RPS11B, RPL40B, YPT1, TMA17, YOP1, TOM5, HSP60, RPS27B, HSP82, COX12, RPS0A, TIM11, RPL6B, RPL12A, RPL14B, PRE2, ATP4, UMP1, QCR9, CLC1, FPR3, ATP19, BMH2, PRE4, BUR6, PRE9, COX17, TIF3, RPN6, SUB1, RPS1…	1.85069e-17	1.23996e-16	1.07687	-0.337424	-2.43131	408	YPT1, SPN1, RPN10, SEC65, RVB2, SAM35, RPN11, CDC10, RPT2, TFG2, TAF6, RPB4, EXO84, CDC73, TAF10, NAP1, RTF1, RPT5, RPT6, PRE4, BMH2, TAF3, PRE9, PRP5, CUS1, SGT1, TRS33, CEP3, CLF1, ARP4, THO1, RPT4, DMA1, SAM37, SUA7, SYF1, RPN6, CDC3, TFG1, SEC5, RPT1, BRR1, VPS75, RVS167, VPS1, PRP22, TAF9, TAF12, CLC1, PRP4, RPT3, YBP1, CDC12, SPT16, ORC4, PRP38, DYN2, CUS2, ELM1, SAM50, SAD1, NUP157, SNF7, …
proteolysis involved in cellular protein catabolic process	4.52346e-13	2.7552e-12	0.932595	0.507928	2.26648	197	UBC4, KAR2, SSA2, SEM1, SSA1, PEP4, YRB1, SSE1, CDC48, PUP3, PRE2, UMP1, SCL1, YDJ1, PRE1, PUP2, SIS1, PRE4, PRE10, PRE5, RPN13, PRE9, PRE6, RPN8, RPN6, PRE7, SEC13, UBC1, PRE8, PUP1, PRE3, RPT2, RPN10, SNF7, RPT4, RPN2, FES1, RPN11, YJL144W, UBX6, DSK2, RPT1, RPT6, RPN3, RPT3, RPN12, MCA1, RPT5, RPN7, RPN1, RPN9, UBC7, LCL2, SEC61, DEF1, RAD23, SHP1, GIM3, PMT2, DID4, SKP1, UBP6, ADD37, MDJ1, CU…	1.19969e-23	1.14827e-22	1.26274	-0.501028	-3.22202	197	RQC1, RPN10, SEC13, RPN11, RPT2, SCL1, CUE1, HLJ1, VPS24, RPT5, RPT6, PRE4, RKR1, RPN12, RPN7, PRE9, UFO1, MCA1, RPN3, PRE6, RPT4, DMA1, RPN6, UBC1, RPN8, RPT1, PUP2, PRE7, PRE10, RAD6, UBX7, PRE5, UBP14, PUP3, UFD2, ASI3, PUP1, UBC7, DID4, RPT3, PNG1, IPA1, UBR1, ASI1, PRE3, CDC23, YOS9, PRE8, UBP6, APC5, CDC16, MDM30, CDC53, RAD23, SLX5, SNF7, MGR3, RQC2, SHP1, VPS20, RTT101, STS1, RPN13, NAT3,…
pseudohyphal growth	0.477087	0.591941	0.0238099	0.272934	0.984354	52	BMH1, TPM1, ITR1, PDA1, BMH2	0.960749	0.960749	0.0021395	0.166265	0.565325	52	MEP2, MGA1, SFG1, TEC1, IME1, DIA3, DIA1, FLO11, HMS1
rRNA processing	2.44294e-17	2.04597e-16	1.07687	0.525131	2.39092	236	RPS31, RPS20, RPS5, RPL3, RPS1B, RPS26A, RPS1A, RPL30, RPS8A, RPS23A, NOP10, RPS6A, RPS23B, RPS14A, RPS9B, GSP1, RPS6B, SSB2, RPS13, RPS8B, RPL16B, RPS21B, RPS11A, RPS24A, RPL35A, RPS0B, RPL8A, RPL14A, RPS11B, RPS26B, RPL35B, RPS16A, RPS16B, SNU13, RPS27B, RPS21A, RPS0A, RPL8B, RPL16A, RPS24B, NHP2, SSB1, RPL7A, RPL14B, HCR1, NOP1, LSM6, ZUO1, CBF5, RPS14B, FUN12, SSZ1, TIF6, EBP2, RLP7, NOP15, N…	0.347859	0.395026	0.00628596	0.273769	1.07483	235	DBP2, NSR1, DHR2, MAK16, CGR1, HCA4, NOP14, NOG1, RRP12, SSF1, SPB1, IPI3, RIX1, HAS1, BFR2, RRP8, ERB1, PWP2, EBP2, RRP3, MRD1, UTP8, RRP5, UTP21, UTP14, RPF1, DBP9, UTP13, ROK1, NOP4, UTP4, NOC4, ENP2, NSA2, RRP36, UTP25, IMP3, DRS1, ENP1, RPF2, BRX1, MRT4, UTP10, TSR1, UTP5, UTP20, FAL1, DBP7, NOP1, NIP7, NOP15, UTP6, ESF1, FAF1, BMS1, MAK5, NOP7, REX4, UTP23, UTP18, ECM16, PRP43, RRP17, CIC1,…
regulation of DNA metabolic process	0.866792	0.984323	0.0188965	-0.19555	-0.820108	94	CSM4, HED1, NEJ1, SPO16, CDC6, TOP3, ZIP1, CDC13, EST1, RAD50, RTT107, MMS4, RAD9, HRQ1, STN1, SGS1, RTT109, RIF1, SLX4, SAW1, PPH3, SIR2, TEN1, PIF1, SLD7, RRM3, FKH2, MGS1, TBF1, VTS1	5.47767e-06	1.11213e-05	0.610527	-0.375471	-2.10755	94	RPD3, EAF3, HST1, CDC73, RTF1, HRQ1, SBA1, CDC16, CTR9, SPT5, NPL4, LEO1, SLD7, STN1, PAF1, BDF1, PAP2, XRN1, PIM1, UFD1, CDC28, RCO1, RAD3, CDC48, UFD4, RAD50, BDP1, SSL2, DBF4, EST1, SIN3, SRS2, RAD9, BRE1, PSY2, MGS1, PIF1, SGS1, SLX4, RAD52, FOB1, SUM1, ULS1, MRX6, RTT109, CTI6, MTE1, RFA1, TOP1, CDC13, HHO1, SET2, RFM1, DEP1, TGS1, TOP2, MPH1, MMS4, SPT4, TAH11, RRM3
regulation of cell cycle	0.254419	0.359536	0.0445415	-0.222908	-1.06931	252	CSM4, IME1, MEK1, SPO13, SPS1, AMA1, PCH2, SPO77, SPO16, SPO22, RCK1, HOP1, BFA1, BUB1, RME1, ZIP1, KCC4, CLB6, RED1, YPR015C, KAR9, LTE1, IPL1, IME2, CTF3, SNF3, DDC1, ESP1, SLI15, APC1, NUD1, APC2, SPC72, RAD53, RTT107, TOR1, MMS4, RAD9, CDC15, TOF1, DNA2, DPB11, BUD2, TUS1, BUB2, LCD1, FAR1, RAD24, DOT1, SGS1, RIF1, RAD61, SGO1, CIK1, SLX4, TOS2, KIP3, RTT101, CMR1, PPH3, YCS4, CDC7, SLD2, YCG…	1.31698e-09	3.52952e-09	0.788187	-0.319332	-2.10917	252	RFC2, CDC36, RPD3, GLC7, PTC3, BMH2, MCM21, CEP3, DMA1, CDC42, CHK1, ROM2, RAD6, RHO1, SPC19, RTS1, FAR11, TPD3, SIF2, CLB3, BIM1, SPT16, PHO85, NUP53, HOG1, MAD1, DCR2, RTT101, DNA2, RSC3, CDC55, SMC2, LCD1, REF2, PSY4, BUD2, YCG1, CDC14, GCN2, ARP1, CDC7, MEC3, SKP1, APC2, XRN1, SPP1, PHO80, APC1, SPC105, RAD17, CDC28, GRR1, RAD24, CDC24, SET1, CDC33, BMH1, CDC37, HSL7, SPC34, KAR3, PTC2, TOR1,…
regulation of organelle organization	0.575435	0.700985	0.0193642	0.211046	0.958851	230	ENO2, ENO1, CPR1, EFB1, ARF1, RHO1, PFY1, SBA1, HSP82, SAR1, CDC48, BFR1, RAS2, FPR3, PIN3, GLC7, DAD4, NAP1, SRV2, SAM1, YPI1, RDI1, BCY1, CAP1, ARC40, CAP2, YPT7, SEC23, HRR25, RCK2, LSB1, HEM1, CDC42, AIM7, PPH21, SIT4, TPD3, ABP1, BDF1, CRN1, HSK3, AIP1, TPK2, PAF1	3.75203e-15	2.09488e-14	0.996986	-0.394524	-2.58296	230	LEM3, RPD3, GLC7, NAP1, CEP3, PPH21, CRN1, ESS1, PBP1, DMA1, CDC42, SEC1, SRV2, HRR25, ROM2, PPG1, SIT4, RHO1, SPC19, BUD6, RTS1, TPD3, UBP12, SIF2, CLB3, PPH22, BIM1, SPT16, NPR3, MYO5, HRQ1, ATG18, SBA1, SLA1, ARC40, CTR9, PFY1, NUP53, SLA2, MAD1, VPS45, RTT101, YPT7, CDC55, NAT3, TDA2, REF2, CDC14, SSK2, CDC7, STN1, PAF1, YGR168C, APC2, SEC12, BDF1, XRN1, SEC6, APC1, SED4, SEC23, SPC105, CDC28…
regulation of translation	8.70914e-06	2.65233e-05	0.593325	0.436535	1.86854	146	RPS28A, STM1, RPS2, EFB1, ASC1, RPS9B, GIS2, RPS28B, TIF2, YOR302W, EFT2, EFT1, TIF1, CDC33, PAB1, IGO1, CAM1, RPB4, FUN12, COX14, EDC2, SBP1, COA3, GCD11, SUP35, TIF5, LSM1, ANB1, NPL3, LOC1, SKP1, PPH21, TPD3, MDM38, DPH5, RPB7, TPK2, TIF4631, PBP1, IGO2, SSD1, MSS51, NAB2, RLI1, GCD2, GCD7, KSP1, RRP42, DBP2, TPA1, GCD1, GCD6, CBP6, CDC36, EDC1, CSL4, SKI6, NST1, RRP46, SNF1, PPH22, RRP45, EDC…	0.000168475	0.000250841	0.518848	-0.283192	-1.72999	146	CDC36, RPB4, RPB7, ITT1, CAM1, PPH21, PBP1, SCD6, EDC3, HBS1, LSM1, TPD3, PPH22, RRP45, CTK2, CTK1, RRP43, GCN20, RRP42, EBS1, MTQ1, GCN2, YTA6, SNF1, TMA108, GLE1, SKP1, GCD7, PAP2, XRN1, GCD6, RRT2, TIF4632, SBP1, MTQ2, CDC33, NAM7, DPH6, AEP1, PSK2, IGO2, PET309, CBP3, TIF1, NAB2, MDM38, SLH1, SUP35, NST1, SKI6, GCN1, WHI4, PAT1, PET111, CDC39, CDC123, HEL2, SSD1, ECM32, ATP22, DIS3, GCD11, DP…
regulation of transport	0.0724688	0.112916	0.0691172	0.32212	1.29529	96	NCE102, POR1, GSP1, RHO1, SAR1, CLC1, GLC7, SCS2, RCF2, FMP46, FKS1, SEC23, HRR25, YPK1, CDC42, SLT2, BRE5, RCF1, SPC2, STE24, RAD6, PHO86, SLG1, HAL5, DFM1, PHO85	3.79012e-05	6.04614e-05	0.557332	-0.361047	-2.03751	96	PHO86, SCS2, GLC7, CDC42, SEC1, HRR25, ROM2, RAD6, CBK1, ARK1, RHO1, CLC1, LDB19, UBR1, PHO85, MDM30, GLE2, VPS45, YPK1, VPS34, GYL1, SPC2, SEC12, AKR1, SEC6, SED4, SEC23, SKY1, TOR2, SAR1, SLY1, AKL1, NUP192, PRK1, PHO87, SAP155, DFM1, RHO3, GSP1, NUP145, ROD1, SGF73, AFT2, SCD5, SAT4, UBP3, SLG1, KEL1, STE24
response to chemical	2.00086e-09	9.57553e-09	0.774939	0.402216	1.88683	317	AHP1, TSA1, HSP12, TMA19, PMP3, STF2, ACT1, OLE1, GRX1, GCN4, KAR2, TPS1, NCE103, GRX2, MCR1, TMC1, DDR2, TRR1, GND1, YDL124W, YHB1, ORM2, CDC48, YNL190W, CRS5, RAS2, YDJ1, ZWF1, SIS1, PRX1, YNL134C, HYR1, GRE3, GLC7, GET3, ATX1, HNT1, SEC13, UBC1, YJL055W, TSA2, SNF7, RPT4, CTT1, CCP1, NRG2, YJL144W, DSK2, PDR16, NTH1, VPH1, GRX5, UBC7, FET3, LCL2, SVF1, GAD1, SEC61, YAR1, RAD23, GCY1, SHP1, YJR…	0.249071	0.292767	0.176854	-0.154511	-1.05287	317	CDC36, SEC13, RTG2, CUE1, GRX5, UBA4, GLC7, HLJ1, CKA2, UFO1, ACT1, RPT4, EOS1, UBC1, YKL075C, RAD6, GRX7, SIT4, UFD2, ASI3, UBC7, MDL2, PNG1, UBR1, TRR1, ASI1, TIM18, AHK1, YOS9, SWI3, RSC9, GRX3, RAD23, SNF7, SHP1, HOG1, SSN3, YPK1, NAT3, STE11, SSY1, NPL4, DNF1, UBX2, HRD3, YCK1, SSM4, CDC14, TDA5, HUL5, SNF1, SNF8, VPS25, SSK2, HRT3, SLN1, TTI2, UBC6, YCF1, YBL055C, PBS2, DRS2, REG1, DSK2, SP…
response to osmotic stress	0.0123894	0.023058	0.17245	0.413999	1.54731	63	HSP12, ALD6, GPP1, HSP82, GPP2, GRE3, SUB1, RVS161, VPH1, GRX5, YAR1, ROX1, YPD1, NRG1, RCK2, HOG1, MET22, CDC37, CKA2, OPY2, SLG1	0.464627	0.4994	0.0185901	-0.193829	-0.994121	63	GRX5, CKA2, TIM18, AHK1, MYO5, STO1, HOG1, STE11, BZZ1, RVS161, CDC14, SSK2, SLN1, TTI2, PBS2, MID2, FLC2, CDC37, NHA1, NUP42, HAL9, YPD1, RCK2, STE50, TCO89, NST1, SHO1, FRT1
response to oxidative stress	2.66353e-11	1.37274e-10	0.863415	0.60759	2.42208	91	AHP1, TSA1, HSP12, TMA19, ACT1, GRX1, NCE103, GRX2, MCR1, DDR2, TRR1, GND1, YDL124W, YHB1, ZWF1, PRX1, HYR1, GRE3, ATX1, TSA2, CTT1, CCP1, HMX1, GRX5, SVF1, GAD1, YAR1, GCY1, YJR096W, RCK2, GRX3, TRX3, HSP31, RHO5, YPR1, NQM1, URM1, SIT4, GLR1	0.219164	0.262214	0.00905415	0.327328	1.19888	91	DDR2, HSP12, CTT1, YHB1, NQM1, FRM2, HSP31, XBP1, GAD1, YDL124W, GPX2, TSA2, HMX1, GCY1, GPX1, GRE3, SRX1, NCE103, YJR096W, AIF1, PRX1
ribosomal subunit export from nucleus	3.01024e-05	8.06744e-05	0.57561	0.562417	2.01485	50	RPS3, RPL1B, RPL1A, RPL40A, SSB2, RPL40B, SSB1, ZUO1, ARB1, TIF6, RNA1, YAR1, BUD20, MRT4, LOC1, YRB2, RRS1, PNO1, MTR2, NOG1, NUG1, RLI1	0.357896	0.399651	0.0189775	-0.218491	-1.05382	50	NUP116, NUP49, NUP85, RNA1, SRM1, NUP120, NIC96, NUP82, NSP1, CRM1, MEX67, YRB2
signal transduction	0.47463	0.591941	0.0308397	-0.207364	-0.992806	244	MEK1, AMA1, PCH2, STE3, STE5, HOP1, BFA1, MF(ALPHA)1, STE2, BUB1, KCC4, FUS3, GPA1, RED1, YPR015C, SST2, SSK22, LMO1, KAR9, IPL1, VPS15, CTF3, SNF3, DDC1, BIT61, BIT2, SPC72, RAD53, TOR1, RAD9, TOF1, AVO1, DNA2, DPB11, BUD2, TUS1, ULI1, TOR2, PLC1, BUB2, LCD1, STE4, RAD24, DOT1, TRL1, SGS1, RHO2, SGO1, SLM2, PPH3, CDC7, IRS4, STE7, SLD2, KOG1, BCK1, HKR1, SRO7, TSC11, GAC1, POL2, ULP2, MEC3, MFA1…	2.09762e-06	4.53356e-06	0.627257	-0.274327	-1.80728	244	RFC2, LEM3, RTG2, GLC7, TSC11, BMH2, SPT20, PTC1, CEP3, VPS74, DMA1, MKK1, CDC42, CHK1, SRV2, ROM2, RAD6, IRE1, SIT4, RHO1, RTS1, FAR11, TPD3, BIM1, AHK1, YOS9, KOG1, HOG1, MAD1, VTC4, DNA2, CDC55, STE11, SLM4, EXO70, LCD1, SAP190, YCK1, BUD2, GCN2, ARP1, SRO7, SOG2, SSK2, CDC7, MEC3, GPB1, PLC1, SLN1, BEM4, PBS2, IRA1, MID2, SPC105, RAD17, GPR1, STE7, VPS15, RAD24, CDC24, BMH1, RDI1, CDC37, TOR2…
small molecule metabolic process	8.7281e-41	1.46196e-39	1.66579	0.531243	2.62238	568	TDH3, FBA1, ENO2, PDC1, ADH1, TDH2, TPI1, TDH1, ENO1, PGK1, GPM1, ERG25, ACB1, ALD6, ERG6, ERG11, OLE1, PNC1, ATP15, ERG3, ERG2, CDC19, ILV5, SAM2, ERG10, SAH1, ERG1, ATP18, PSA1, ERG20, ERG13, ERG28, GLN1, ATP2, GDH1, ARG1, PGI1, ADK1, GPP1, DLD3, GLK1, TMA17, FAS1, MMF1, ACS2, HXK1, RNR4, CIT2, FAS2, ACP1, ERG5, UGP1, MCR1, ILV6, YNK1, PDA1, BIO2, YDL124W, TIM11, ATP17, CPA1, HOM2, ERG9, IDI1, …	0.000344076	0.000501154	0.498493	0.361483	1.44729	568	SNZ1, SHM2, ADE17, THI4, STR3, CYB2, IMD2, ALD3, THI13, GCV1, GCV2, ADH4, MET17, THI12, HXK1, HSP32, THI11, PHO3, CRC1, THI5, PUT1, MTD1, ALD4, PGM2, PDC5, BIO5, ARG1, SNO1, HIS4, ADE1, SNZ2, GUT2, SNZ3, ADH5, NCA3, LYS20, IRC7, THI20, INO1, ARG3, CHA1, MET6, ADE4, MHT1, SNO3, ARO10, MAE1, YGL039W, ARO9, BNA2, PET18, CPA2, SNO2, MET3, HSP31, SER3, PHO5, SAM1, ELO1, AGX1, GAD1, OLE1, RKI1, BIO3, A…
sulfur compound metabolic process	4.81272e-07	1.89678e-06	0.659444	0.490363	2.01459	110	TRX2, SAM2, SAH1, RDL1, ACS2, GRX2, ACP1, PDA1, BIO2, HOM2, MET6, HOM6, PDB1, LAT1, GLO1, CYS3, CYS4, ISD11, CIT1, BIO3, MET17, BIO4, HMG1, LSC1, FAA4, SAM1, FAA1, ERG12, MET14, LSC2, ISU1, ERG8, GTT1, LAP3, ADI1, SCS3, RDL2, DUG1, YFH1, GLR1, MET22, GCG1, DRE2, SAM4	0.00202433	0.00265942	0.104427	0.45372	1.69481	110	THI4, STR3, THI13, MET17, THI12, THI11, PHO3, THI5, BIO5, SNZ2, SNZ3, IRC7, THI20, MET6, MHT1, ARO10, PET18, MET3, SAM1, BIO3, MET5, MET16, MET14, MET10, ACS1, HMG1, ACS2, SAM4, BIO4
tRNA processing	0.983947	0.999826	0.0170676	-0.166358	-0.714841	110	PPM2, FMT1, RRG8, TAD3, PUS6, PUS2, TRM732, QRI7, TRL1, SLM3, MTO1, ATS1, TRM5, GEP5, PET130, RRG1, RIT1, TAD1, NCS2, TRZ1, SAP185, MSS1, TRM3, RTT10, SEN1, SWM2, POP3, PUS9, TRM11, TRM13, DEG1, DUS1, TGS1, DUS3, RIB2, AIR2	8.66513e-06	1.65875e-05	0.593325	-0.35799	-2.07601	110	CEG1, UBA4, KAE1, TUM1, PTC1, NBP35, TAD1, TYW3, HRR25, TPT1, RIB2, CCA1, SIT4, CBR1, RIT1, AIR2, SAP190, POP7, TAD3, NFS1, PTA1, QRI7, THG1, PAP2, TAN1, NCS6, POA1, ELP4, TCD1, MEX67, GEP5, POP4, IKI1, PET130, TRM12, MSS1, RRG1, ABP140, CIA1, ATS1, PUS2, SWM2, NAB3, KTI12, POP5, TGS1, SLM3, PUS6, TCD2, TRM44, TRL1, MTR2, SEN1, IKI3, PUS4
telomere organization	0.0704805	0.112916	0.0809972	-0.317802	-1.28848	77	YRF1-7, YRF1-3, YRF1-6, YRF1-2, YRF1-1, YRF1-5, YRF1-4, EST2, TOP3, MEC1, RIF2, TEL1, CDC13, EST1, YKU80, SAE2, RAD50, XRS2, DNA2, LCD1, HRQ1, STN1, SGS1, RIF1, MRE11, TEL2, MEC3, TEN1, PIF1, MRC1, TBF1, THP2, OGG1, YKU70, ECO1	3.78645e-05	6.04614e-05	0.557332	-0.403214	-2.17017	77	GBP2, NHP10, GLC7, KAE1, BUD32, RAD6, HEK2, INO80, HRQ1, SLX5, DNA2, SWD2, TEL1, MRE11, LCD1, STN1, MEC3, TEL2, CDC28, EST2, SET1, BRE2, XRS2, SWD1, RAD50, EXO1, EST1, RFA2, MEC1, RFA3, CGI121, BRE1, IES4, PIF1, RAD57, PCC1, THP2, SGS1, RAD52, ECO1, RFA1, YKU80, CDC13, PBP2, SET5, TOP2, EST3, RIF2, RIF1, RAP1, SWD3, YKU70, IES3, SLX8, SAE2, RAD54, GON7, DEF1, TEN1
transcription by RNA polymerase II	0.000580017	0.00125359	0.477271	0.485959	1.77424	56	FPR1, RPB10, RPC10, RPB8, RPB4, RPO26, RPB5, RPB11, SOH1, TAF9, TAF14, RPB7, TAF10, PAF1, NHP6B, RAD6, TAF13, RPB9, TFA1, RTF1, TAF12, TAF4, TFA2, RPB2	1.31508e-12	6.29361e-12	0.91012	-0.620183	-3.08655	56	TAF6, RPB4, TAF10, RPB7, RTF1, TFA2, KIN28, TAF3, SSL1, RAD6, TFB3, SPT3, TAF9, TAF12, RTR1, INO80, TAF14, TFA1, CTR9, RPB3, RPO21, TFB2, RPB9, TFB1, RPB2, PAF1, MED4, TAF2, TAF8, TAF5, TAF1, TAF4, FPR1, TFB4, TAF7, RAD3, TAF13, SSL2, RPB11, RAD2, BRE1, TAF11, NHP6B, NUT1
transcription, DNA-templated	0.0598335	0.100221	0.0763779	0.317853	1.30585	110	FPR1, HHT2, HHT1, RPB10, RPC10, RPB8, RPB4, RPO26, RPB5, RPB11, RPA14, SOH1, RPC40, RPA34, TAF9, TAF14, BDF1, RPB7, TAF10, PAF1, NHP6B, RAD6, RPA12, DST1, TAF13, RPB9, TFA1, RTF1, TOP1, RPC37, TAF12, TAF4, TFA2, RPA49, RPB2	1.0415e-10	3.03395e-10	0.839089	-0.462557	-2.6824	110	TAF6, RPB4, TAF10, RPB7, RTF1, TFA2, KIN28, TAF3, TFC7, SSL1, TFC6, RAD6, TFB3, SPT3, TAF9, TAF12, TFC8, TFC4, RTR1, TFC1, INO80, TAF14, RSC9, TFA1, CTR9, RPB3, RRN9, RPO21, TFB2, DST1, RRN6, RPB9, TFB1, RPB2, PAF1, MED4, TAF2, TAF8, TAF5, RRN5, BDF1, TAF1, TAF4, FPR1, RRN10, TFB4, GTR1, TAF7, RAD3, TOR1, TAF13, SSL2, RPB11, TFC3, RAD2, BRE1, PIF1, PZF1, TAF11
translation	2.22462e-52	7.45248e-51	1.88726	0.717901	3.28045	245	RPS31, RPS20, RPP1A, RPS12, RPL38, RPS28A, RPP2B, RPS15, RPL15A, TMA19, RPP2A, RPS1B, RPL5, RPS3, RPL32, RPS26A, RPS22A, RPS1A, RPL1B, RPS25A, RPL30, RPL11A, RPP0, RPL11B, RPL1A, RPS8A, RPL25, RPL4A, RPS6A, RPL40A, TMA7, RPS14A, RPS4A, RPL29, RPL17A, RPS30A, RPL31A, RPS10A, RPL2A, RPL24B, RPS6B, SSB2, RPL2B, RPS13, RPL9A, RPL4B, RPL19B, RPS4B, RPS17A, RPS8B, RPL16B, RPL27A, RPL18A, RPL20B, RPS21B…	0.000549026	0.000782654	0.477271	-0.228128	-1.50292	244	SOV1, TAE1, IMG2, MRP17, MRPL36, MRPL22, HCR1, MRP21, MRP51, RSM24, MRPL3, MRPL44, NAM9, MTF2, MRPL15, RPL15B, SLH1, MRPL8, MRP10, MRPS12, MRPL9, MRPL11, MRPL7, MRPL32, ISM1, MSR1, MRPL16, MRP49, QRI5, MRPL10, MRPS18, MRPL13, RSM10, MRF1, MRPL50, MRPS16, SWS2, RSM27, RSM18, MRPS35, MTG2, MRPS8, RRF1, MHR1, MRPL31, RSM23, MRP1, MRPL20, IMG1, MRPL37, MRPL40, NAM2, MRPL27, RPS30A, MRPS9, MRX14, MRPL…
transmembrane transport	0.00576738	0.0110404	0.241698	0.310315	1.41948	247	MPC2, HSP10, ATP15, PMA1, SSS1, KAR2, SSA2, VMA3, ATP18, SSA1, ATP2, TOM6, GPD1, SSC1, PET9, GLK1, HXK1, HSP60, ITR1, SBH1, TIM11, ATP17, TOM7, ATP1, ATP7, ATP16, HXT7, ATP4, FTR1, HXK2, HXT4, VMA2, HXT6, HXT3, ATP19, TOM22, MIR1, TIM23, ATP14, ATP3, MIA40, MGE1, ATP20, SEC62, ATP5, TIM17, VRG4, MPC3, HXT2, NCA3, SRP14, MPC1, FET3, PIC2, SEC61, MUP1, MGR2, TOM40, PAM16, SEC72, SSA4, YHM2, GNP1, T…	0.00464147	0.00586752	0.0670745	0.373943	1.47045	247	ZRT1, HXT1, SIT1, THI73, THI7, SSA4, GIT1, HXT5, AQY2, MEP2, FET3, HXT6, HXK1, HXT7, JEN1, FET4, ENA1, AQY1, ENA2, NCA3, HXT2, AAC3, FUI1, HXT4, PUG1, HXT13, RTC2, MPC3, SEO1, ENA5, HXT17, PMA2, SSA3, AGP1, MTH1, SSA1, CCC2, FCY2, TAT1, AQY3, SSA2, KAR2, TPO1, STL1, YMC2, HXT3, GGC1, PIC2, ADY2, NRT1, FTR1, MDH2, HXT9, GLK1, PDR5, HXT15, PHO84
vacuolar transport	0.390017	0.502521	0.0260772	0.236583	1.02766	162	VMA3, PEP4, YPT1, CDC48, VPS21, RAS2, YPT52, VPS68, VMA6, ATG8, ELO3, VTC1, SNF7, ARP2, ATG41, SEC28, APE1, PEP12, YPT7, VPS55, DID4, BET3, ARL1, VPS4, SEC14, VTI1, SEC27, VPS1, PHS1, MMS2, BSD2, ENT3, VPS24, ENT5, UBC13, COS1, ATG27, ELO2, VPS60, COS3	7.27763e-11	2.438e-10	0.839089	-0.402501	-2.49912	162	YPT1, YPT52, VPS4, APM1, APL2, VPS24, TLG2, VPS33, TRS130, VPS70, VTI1, SEC27, TRE2, VPS71, ENT3, SYN8, BET3, APL5, VPS1, YPT6, DID4, COG3, MON2, APM3, PEP5, APL6, ATG18, VPS16, PEP3, SNF7, VTC4, VPS45, VPS20, MVP1, VPS3, APS3, VTC2, APL4, YPT7, GGA2, UBC13, COG4, ATG27, TRS85, VTC1, VPS54, COG6, COG8, SNF8, VPS25, COG7, BSD2, SEC28, ATG21, ARP2, APM2, VPS53, VMA6, AVT1, VPS38, COG2, VTC3, CCZ1, …
vacuole organization	0.000521562	0.00116482	0.477271	0.458505	1.73515	68	PBI2, TRX2, ACT1, TPM1, NCE102, VMA3, TRX1, CMD1, VPS21, YHR138C, TPM2, VTC1, YKT6, GVP36, ATG41, PEP12, YPT7, SHP1, NYV1, VTI1	9.95028e-05	0.000155039	0.538434	-0.396761	-2.07042	68	GVP36, VPS33, ACT1, VTI1, CMD1, SEC17, SEC18, PEP5, VPS16, PEP3, YKT6, SHP1, VTC4, VPS45, VPS3, VTC2, YPT7, ATG27, TRS85, ENV11, VTC1, PFA3, VAM6, NEO1, NYV1, YCF1, PHO80, SEC7, VTC3, VPS15, TPM1, IVY1, VPS21, MYO2, ATG12, VPS9, VAM7, VPS41, PEP7
vesicle organization	0.000450226	0.00104018	0.498493	0.481603	1.82953	70	YPT1, SAR1, EMP24, VPS21, SNC2, YPT52, SEC13, UBC1, YKT6, SNF7, SEC4, SSO1, SEC28, SNC1, SHR3, GLO3, DID4, SAC1, VPS4, SEC14, NYV1, VTI1, SEC17, SFT1, SEC22, VPS24, SSO2, ATG27, SEC31, TLG1, CNL1, BOS1, BLI1, SEC18, YIP1, ATG19, VPS51, VAC8	1.96938e-12	8.2468e-12	0.898671	-0.56669	-2.9751	70	SEC4, YPT1, YPT52, SEC13, VPS4, VPS24, TLG2, VPS33, VTI1, TLG1, EMP24, UBC1, SEC17, SSO1, DID4, SEC18, BET1, USE1, YKT6, SNF7, VPS45, VPS20, GLO3, SEC9, ATG27, TRS85, SFT1, KXD1, SED5, SEC28, SAC1, NYV1, BOS1, SEC20, ATG21, SEC22, SHR3, UFE1, SAR1, SLY1, SEC14, VPS21, SNC2, SNC1, SSO2, NHX1, BRO1, YIP1, VAM7, PEP7, BOI1, VAC8, VPS51, GEA2, STT4, SEC16, BOI2
vesicle-mediated transport	1.33935e-06	4.48683e-06	0.643552	0.358529	1.69321	337	TRX2, ACT1, TPM1, ARF1, VMA3, TRX1, COF1, PIL1, YPT1, YOP1, CMD1, LSP1, ERV25, CDC48, EMP24, VPS21, TPM2, CLC1, SNC2, ERV14, YPT52, GET3, VPS68, SNA3, ATG8, BTN2, ELO3, YKT6, RET3, RVS161, ARC35, SNF7, SEC4, GVP36, ERP2, ERP1, RVS167, GDI1, SEC28, SDS24, BUG1, ERD2, VPS74, SNC1, ERV29, RET2, YPT31, TVP18, GLO3, PEP12, YPT7, KES1, VPS55, DID4, GRH1, BET3, ARL1, YIP3, VPS4, SEC26, SEC14, NYV1, ENT2…	2.2172e-38	1.48552e-36	1.6153	-0.495307	-3.435	337	SEC4, YPT1, PHO86, END3, SVP26, YPT52, YIF1, ERV41, VPS4, GET1, TVP38, APM1, EXO84, GVP36, APL2, VPS24, TLG2, VPS33, PEP8, TRS33, TRS130, ACT1, RGP1, VTI1, VPS29, ERV46, DSL1, AVL9, TLG1, VPS35, VPS74, EMP24, ARC35, OSH3, SEC5, COP1, GMH1, SEC1, SEC27, ERV14, TRE2, EMP47, ENT3, CMD1, APL1, SYN8, SEC26, DOP1, BET3, RVS167, APL5, VPS1, SEC10, SYS1, SEC21, YPT6, GET2, CLC1, CHS5, DID4, COG3, SEC18, …

## Sheet: Table S4
Gene	Module	ID	Module connectivity	Network connectivity
AAT2	alpha-amino acid biosynthesis	M7	3.93009916121783	20
ADH5	alpha-amino acid biosynthesis	M7	11.3005457885761	54
ALD5	alpha-amino acid biosynthesis	M7	7.83409606266802	30
ALT1	alpha-amino acid biosynthesis	M7	1.98070196120077	16
ARG1	alpha-amino acid biosynthesis	M7	11.8725996293881	34
ARG2	alpha-amino acid biosynthesis	M7	9.24602348696313	57
ARG3	alpha-amino acid biosynthesis	M7	6.4283099891545	7
ARG4	alpha-amino acid biosynthesis	M7	14.2378607993711	28
ARG5,6	alpha-amino acid biosynthesis	M7	11.3610976477201	366
ARG7	alpha-amino acid biosynthesis	M7	14.9742197216817	21
ARG8	alpha-amino acid biosynthesis	M7	10.2187596700665	12
ARO1	alpha-amino acid biosynthesis	M7	11.4558515717112	46
ARO2	alpha-amino acid biosynthesis	M7	14.7136166343444	128
ARO3	alpha-amino acid biosynthesis	M7	14.2319131091441	9
ARO4	alpha-amino acid biosynthesis	M7	12.0919138069565	19
ARO8	alpha-amino acid biosynthesis	M7	13.8281142823595	21
ASN1	alpha-amino acid biosynthesis	M7	9.16539518983127	51
ASN2	alpha-amino acid biosynthesis	M7	8.52557244789727	48
ATG41	alpha-amino acid biosynthesis	M7	2.55387938917272	13
ATR1	alpha-amino acid biosynthesis	M7	7.15663752657434	216
BAS1	alpha-amino acid biosynthesis	M7	1.71653041642789	53
BUD16	alpha-amino acid biosynthesis	M7	4.72939865722931	38
CAB1	alpha-amino acid biosynthesis	M7	5.02341249961112	67
CAF16	alpha-amino acid biosynthesis	M7	7.40494104735156	23
CIA2	alpha-amino acid biosynthesis	M7	3.96843700737229	310
CPA1	alpha-amino acid biosynthesis	M7	3.78520841474962	308
CPA2	alpha-amino acid biosynthesis	M7	14.1114899549281	19
CRC1	alpha-amino acid biosynthesis	M7	0.493460206574173	220
DPS1	alpha-amino acid biosynthesis	M7	5.45371439409492	89
FOL2	alpha-amino acid biosynthesis	M7	12.160130172776	74
GCN4	alpha-amino acid biosynthesis	M7	5.63149137669046	14
GGC1	alpha-amino acid biosynthesis	M7	14.9496861437121	385
GLN1	alpha-amino acid biosynthesis	M7	3.09001397087313	224
HIS1	alpha-amino acid biosynthesis	M7	13.0487953753668	14
HIS3	alpha-amino acid biosynthesis	M7	16.8662871257326	241
HIS4	alpha-amino acid biosynthesis	M7	9.28941514845991	96
HIS5	alpha-amino acid biosynthesis	M7	11.1068073236919	135
HIS7	alpha-amino acid biosynthesis	M7	16.0639446193138	40
HOM2	alpha-amino acid biosynthesis	M7	15.9578410002465	8
HOM3	alpha-amino acid biosynthesis	M7	14.4054080407532	53
HRB1	alpha-amino acid biosynthesis	M7	6.2953375447423	79
ILV1	alpha-amino acid biosynthesis	M7	9.92569245008592	38
ILV2	alpha-amino acid biosynthesis	M7	10.9934559612807	5
ILV3	alpha-amino acid biosynthesis	M7	10.4940451562126	30
ILV6	alpha-amino acid biosynthesis	M7	12.4537715198354	45
LEU4	alpha-amino acid biosynthesis	M7	8.59757407541881	42
MET22	alpha-amino acid biosynthesis	M7	8.95184611198394	230
MLS1	alpha-amino acid biosynthesis	M7	0.312585605762951	348
MPC2	alpha-amino acid biosynthesis	M7	7.27128761204651	35
ODC2	alpha-amino acid biosynthesis	M7	5.4519220716243	8
ORT1	alpha-amino acid biosynthesis	M7	15.2695895838643	243
PCL5	alpha-amino acid biosynthesis	M7	5.19123799620589	186
PDX3	alpha-amino acid biosynthesis	M7	4.48864523510413	439
PRO2	alpha-amino acid biosynthesis	M7	7.60485242226522	6
RIB3	alpha-amino acid biosynthesis	M7	5.03159969022791	12
RIB5	alpha-amino acid biosynthesis	M7	9.86959072661508	326
RTC2	alpha-amino acid biosynthesis	M7	0.776370651813323	31
SAM4	alpha-amino acid biosynthesis	M7	7.16294034065562	13
SDS23	alpha-amino acid biosynthesis	M7	0.796708676606787	91
SDT1	alpha-amino acid biosynthesis	M7	4.7920317773762	6
SKP2	alpha-amino acid biosynthesis	M7	3.50507421923881	366
STR2	alpha-amino acid biosynthesis	M7	8.25001700857301	15
TEA1	alpha-amino acid biosynthesis	M7	4.9645189203353	173
THR4	alpha-amino acid biosynthesis	M7	10.9004469083412	328
TRP2	alpha-amino acid biosynthesis	M7	16.2959975952522	20
TRP3	alpha-amino acid biosynthesis	M7	14.9157882996269	54
TRP4	alpha-amino acid biosynthesis	M7	13.1738841806436	180
TRP5	alpha-amino acid biosynthesis	M7	13.9736236865368	61
UGA3	alpha-amino acid biosynthesis	M7	6.56492103721419	58
YDR341C	alpha-amino acid biosynthesis	M7	10.7924679092685	19
YGL117W	alpha-amino acid biosynthesis	M7	10.2133222806675	12
YHI9	alpha-amino acid biosynthesis	M7	6.12341819732692	53
YKL033W-A	alpha-amino acid biosynthesis	M7	6.00640593698885	61
YMC1	alpha-amino acid biosynthesis	M7	14.4327897151162	151
YMC2	alpha-amino acid biosynthesis	M7	10.4818680697965	251
YMR321C	alpha-amino acid biosynthesis	M7	7.50801112699916	96
YOR302W	alpha-amino acid biosynthesis	M7	1.54088316738793	8
ACO2	aspartate family amino acid biosynthesis	M14	3.78185032045039	197
CTP1	aspartate family amino acid biosynthesis	M14	2.0529052906672	47
FMP23	aspartate family amino acid biosynthesis	M14	2.12512009333068	14
GLN3	aspartate family amino acid biosynthesis	M14	1.24195466767083	6
IDP1	aspartate family amino acid biosynthesis	M14	2.13828396923276	27
LYS1	aspartate family amino acid biosynthesis	M14	4.38199951206798	21
LYS12	aspartate family amino acid biosynthesis	M14	2.8101412225667	5
LYS14	aspartate family amino acid biosynthesis	M14	3.48763881598923	71
LYS2	aspartate family amino acid biosynthesis	M14	4.08029598695788	100
LYS20	aspartate family amino acid biosynthesis	M14	4.50220594722271	45
LYS21	aspartate family amino acid biosynthesis	M14	4.87953116275539	56
LYS4	aspartate family amino acid biosynthesis	M14	2.53672222697293	11
LYS9	aspartate family amino acid biosynthesis	M14	2.67983068515171	5
MCH1	aspartate family amino acid biosynthesis	M14	2.03804368676273	38
MCH4	aspartate family amino acid biosynthesis	M14	1.89879724829212	218
PXP2	aspartate family amino acid biosynthesis	M14	1.93299576357856	66
TMT1	aspartate family amino acid biosynthesis	M14	2.26353458004419	124
YAT2	aspartate family amino acid biosynthesis	M14	1.97788625293043	61
ADP1	autophagy	M2	24.1046464649277	222
ADR1	autophagy	M2	11.453812106654	37
AFR1	autophagy	M2	10.9130171729962	12
AGP2	autophagy	M2	12.8531494632617	46
AIM17	autophagy	M2	19.057986101403	7
AIM18	autophagy	M2	22.18244111759	64
AIM39	autophagy	M2	25.7870128349401	7
AIM41	autophagy	M2	22.6595136833294	353
AIP1	autophagy	M2	4.89677631554624	209
AKL1	autophagy	M2	8.09715872051722	91
ALD4	autophagy	M2	25.7930542989025	32
AMS1	autophagy	M2	13.6081121383635	83
APC9	autophagy	M2	8.19783627247378	5
APE1	autophagy	M2	11.7152095387778	50
ASF2	autophagy	M2	10.0653426237738	8
ATG14	autophagy	M2	14.9317131271721	14
ATG19	autophagy	M2	21.3419229181304	20
ATG2	autophagy	M2	21.6367213301704	29
ATG20	autophagy	M2	19.1330209043795	17
ATG21	autophagy	M2	20.6811462132247	60
ATG29	autophagy	M2	16.3996047485077	40
ATG3	autophagy	M2	13.1267544662982	379
ATG33	autophagy	M2	8.39066450275073	31
ATG36	autophagy	M2	13.9119175344162	8
ATG39	autophagy	M2	25.969658876635	103
ATG4	autophagy	M2	18.1071832676087	46
ATG7	autophagy	M2	24.9476975622893	145
ATG8	autophagy	M2	10.855012055137	9
ATG9	autophagy	M2	27.6625571040355	10
ATH1	autophagy	M2	45.4287396419027	61
AVT6	autophagy	M2	18.050928025765	20
BBC1	autophagy	M2	9.30064738915481	362
BCY1	autophagy	M2	22.3454257543473	59
BXI1	autophagy	M2	22.4652033625663	191
CAB5	autophagy	M2	10.8557806317439	11
CHC1	autophagy	M2	7.8722997912785	5
CMK1	autophagy	M2	20.2768859298625	38
COQ4	autophagy	M2	36.4500572829652	321
COQ6	autophagy	M2	11.0390134944428	10
COX20	autophagy	M2	8.99351746917362	5
CSR2	autophagy	M2	19.8032746088229	62
CST6	autophagy	M2	6.10018091727187	8
CTF19	autophagy	M2	11.3873939829819	70
CTT1	autophagy	M2	22.8991833045339	15
CUB1	autophagy	M2	14.4285904469496	37
CUE5	autophagy	M2	10.3521528375359	6
CYR1	autophagy	M2	14.0763217290969	76
DAK1	autophagy	M2	15.9890461410698	130
DBP1	autophagy	M2	13.3919071888886	220
DCS1	autophagy	M2	28.9652372236265	9
DCS2	autophagy	M2	39.063176409715	8
DDR2	autophagy	M2	22.2165288953999	7
DGA1	autophagy	M2	14.6999838902702	40
DGR2	autophagy	M2	17.3345025326403	103
DSC2	autophagy	M2	20.6971963112432	65
DSC3	autophagy	M2	15.1466035802609	22
DUF1	autophagy	M2	13.8627434016951	7
EDE1	autophagy	M2	4.59215618232516	18
EIS1	autophagy	M2	29.7665279187514	217
EMI2	autophagy	M2	16.3031291870636	18
ETR1	autophagy	M2	31.104263831484	50
FAR8	autophagy	M2	16.8169857127777	7
FBP26	autophagy	M2	20.4246623352012	23
FMP16	autophagy	M2	26.1253158011103	9
FMP27	autophagy	M2	8.92562202170636	20
FMP33	autophagy	M2	29.2255656401924	19
FMP45	autophagy	M2	12.4653784730021	15
FMP46	autophagy	M2	12.7433432901659	16
FUN19	autophagy	M2	18.0664153505924	17
FYV10	autophagy	M2	21.4453081906776	16
GAD1	autophagy	M2	34.0222961190827	10
GCY1	autophagy	M2	16.1213737484749	77
GDB1	autophagy	M2	39.2835586200719	314
GGA1	autophagy	M2	34.7399083134767	344
GIP2	autophagy	M2	39.2890162193847	31
GLC3	autophagy	M2	35.578684644574	222
GLK1	autophagy	M2	18.0577683328478	42
GLO1	autophagy	M2	15.9313950901204	34
GLO2	autophagy	M2	22.2744160334147	16
GND2	autophagy	M2	10.8016329984226	24
GOR1	autophagy	M2	20.1103290722153	6
GPB2	autophagy	M2	10.9847195501137	198
GPD1	autophagy	M2	4.92466529389702	18
GPH1	autophagy	M2	25.3191762766836	9
GPM2	autophagy	M2	15.1281452832568	63
GPT2	autophagy	M2	21.1469725578751	59
GPX1	autophagy	M2	19.3996363451075	408
GRE3	autophagy	M2	23.0935605511479	128
GSM1	autophagy	M2	21.3252044743119	24
GSP2	autophagy	M2	26.7066655602331	31
GSY1	autophagy	M2	8.7384801541043	25
GSY2	autophagy	M2	25.3125618399347	10
GUD1	autophagy	M2	13.5852432076082	10
GUT2	autophagy	M2	22.9769713426594	14
HBT1	autophagy	M2	12.9298317187943	74
HER1	autophagy	M2	17.1170985673456	11
HSP12	autophagy	M2	12.5684024569992	194
HXK1	autophagy	M2	15.9499914009702	218
HXT5	autophagy	M2	10.314480773438	362
HYM1	autophagy	M2	11.5687274440464	13
IGD1	autophagy	M2	27.3453547153059	75
IKS1	autophagy	M2	22.7704239544068	118
IML2	autophagy	M2	12.5915078863564	34
IRC15	autophagy	M2	14.9432539346426	197
ISN1	autophagy	M2	6.46978928155995	56
KIN1	autophagy	M2	14.7531183791971	27
KIN82	autophagy	M2	25.3711725764693	13
KKQ8	autophagy	M2	15.8358441174819	114
LAM5	autophagy	M2	18.1345046155177	50
LDH1	autophagy	M2	15.4529553354494	14
LSB5	autophagy	M2	8.0998487071527	18
LSP1	autophagy	M2	19.4872435948962	34
MBR1	autophagy	M2	26.855174596022	37
MCR1	autophagy	M2	34.204349828552	360
MDM32	autophagy	M2	7.40581887124896	10
MEF2	autophagy	M2	10.1746813708411	20
MHO1	autophagy	M2	28.2880390638881	23
MHP1	autophagy	M2	24.3731442670671	109
MLH3	autophagy	M2	19.205371216432	392
MPM1	autophagy	M2	14.4426188081596	21
MPO1	autophagy	M2	16.5035787526052	63
MRP8	autophagy	M2	11.4550615915769	5
MSC1	autophagy	M2	43.4230148090503	8
MYO3	autophagy	M2	10.62015483661	9
NAB6	autophagy	M2	16.2587891612142	18
NCA2	autophagy	M2	18.153039525251	6
NNK1	autophagy	M2	20.9056044252447	6
NNR1	autophagy	M2	21.0077002376064	5
NNR2	autophagy	M2	31.4287577893506	5
NQM1	autophagy	M2	6.74531973203917	7
NTH1	autophagy	M2	39.4449990006827	14
NTH2	autophagy	M2	28.0649718972256	8
NVJ2	autophagy	M2	17.6486833620654	18
OM14	autophagy	M2	32.0048976301171	48
OM45	autophagy	M2	43.8733263747126	323
OSH2	autophagy	M2	25.8860189605502	151
OXR1	autophagy	M2	22.1751029055105	12
PAM1	autophagy	M2	6.90926143115195	12
PBN1	autophagy	M2	16.3144892566163	209
PCL8	autophagy	M2	17.3482136368795	370
PEX18	autophagy	M2	11.3266439108838	26
PEX29	autophagy	M2	33.7093246370975	204
PEX3	autophagy	M2	8.78592504553989	5
PEX30	autophagy	M2	14.0692583400655	6
PFK26	autophagy	M2	17.5183975984023	100
PGC1	autophagy	M2	8.97396137980921	168
PGM2	autophagy	M2	37.0087501230379	70
PHM7	autophagy	M2	8.84727797509315	119
PIB1	autophagy	M2	12.0487259881118	25
PIG2	autophagy	M2	18.2577101421583	32
PKH2	autophagy	M2	10.6828285338362	17
PNC1	autophagy	M2	17.1737074797999	13
PNS1	autophagy	M2	21.368998959064	258
POM33	autophagy	M2	13.1073123419849	17
POX1	autophagy	M2	6.67649073374154	5
PPZ2	autophagy	M2	25.617494578225	7
PRC1	autophagy	M2	20.7496795198191	44
PRX1	autophagy	M2	29.906168662057	10
PSK1	autophagy	M2	19.7977445640658	28
PTC6	autophagy	M2	16.7285491549132	6
PTK2	autophagy	M2	23.3725414706953	9
PXA1	autophagy	M2	11.5445926938414	372
PXA2	autophagy	M2	13.1046806785529	34
PYK2	autophagy	M2	12.6131102245766	80
RAV1	autophagy	M2	17.4733320885071	22
RAV2	autophagy	M2	24.9882879961665	149
RCR2	autophagy	M2	9.62190729121174	56
REC114	autophagy	M2	12.9718491477561	73
RFX1	autophagy	M2	9.11395661797432	10
RGC1	autophagy	M2	14.4105527872614	5
RIM11	autophagy	M2	25.4365250096831	50
RMD5	autophagy	M2	16.386172919536	6
RMR1	autophagy	M2	10.5933026386232	11
RNY1	autophagy	M2	45.9337428478929	320
ROM1	autophagy	M2	28.4655537151917	185
RRD2	autophagy	M2	18.1707532503839	92
RRT8	autophagy	M2	11.8633760995252	37
RSF1	autophagy	M2	9.76931016375788	56
RTC3	autophagy	M2	10.1115269045722	137
RTN2	autophagy	M2	31.0322435943573	209
SAF1	autophagy	M2	34.7312628390772	16
SDH5	autophagy	M2	18.7370963418543	225
SDH8	autophagy	M2	23.412172250593	23
SDP1	autophagy	M2	16.2675268256481	19
SDS22	autophagy	M2	12.6058803914174	7
SDS24	autophagy	M2	16.2710870059862	30
SEC17	autophagy	M2	4.58986963889202	82
SET6	autophagy	M2	17.2107089690243	69
SIP2	autophagy	M2	20.1021722427126	15
SIP5	autophagy	M2	16.5589181855943	255
SLM1	autophagy	M2	14.6511962516503	189
SNX4	autophagy	M2	9.58889005272927	201
SOL2	autophagy	M2	9.01507662510572	6
SOL4	autophagy	M2	31.5208251494387	55
SSE2	autophagy	M2	21.4931308784104	231
SSH4	autophagy	M2	19.6680681758416	220
STB2	autophagy	M2	24.7177912476376	222
STF2	autophagy	M2	18.4314847808355	15
SYM1	autophagy	M2	37.6211305451301	334
SYP1	autophagy	M2	9.07901560016593	327
TAM41	autophagy	M2	8.58059524000236	249
TAX4	autophagy	M2	6.74452295511515	63
TCB1	autophagy	M2	12.008891883978	171
TCB3	autophagy	M2	4.49541121099898	167
TDA10	autophagy	M2	23.2666223399014	7
TDA11	autophagy	M2	11.0689138258458	7
TFS1	autophagy	M2	34.4326691643604	36
TGL4	autophagy	M2	15.8142769568625	5
TKL2	autophagy	M2	20.3379173557452	31
TMA10	autophagy	M2	14.115930285871	88
TPK1	autophagy	M2	25.3260595613224	8
TPK2	autophagy	M2	37.0486489500728	144
TPS1	autophagy	M2	40.8422667639957	7
TPS2	autophagy	M2	33.9795253867534	276
TPS3	autophagy	M2	18.5910131871811	58
TRR2	autophagy	M2	12.0208647874414	10
TSL1	autophagy	M2	38.3317882413654	126
TUL1	autophagy	M2	10.4088326876785	10
UBC8	autophagy	M2	14.9921184478913	16
UBI4	autophagy	M2	15.9869378330361	338
UBP15	autophagy	M2	28.769863955933	270
UBP2	autophagy	M2	16.4605299028235	7
UBX3	autophagy	M2	16.1684327636917	50
UBX5	autophagy	M2	16.608751233807	38
UGA1	autophagy	M2	16.6425902694191	215
UGP1	autophagy	M2	20.6008600326315	58
UGX2	autophagy	M2	20.6889246572602	212
UIP4	autophagy	M2	25.8257879226406	354
ULA1	autophagy	M2	8.87182851998457	6
USV1	autophagy	M2	26.122660297715	135
VID28	autophagy	M2	24.6626067917413	21
VID30	autophagy	M2	39.8084737918038	291
VPS13	autophagy	M2	9.58636850179478	398
VPS34	autophagy	M2	9.46436641251065	374
VPS73	autophagy	M2	13.731735707527	179
XKS1	autophagy	M2	42.1278438381288	18
XYL2	autophagy	M2	18.1563846222034	215
YAK1	autophagy	M2	30.0464649112083	15
YBL029C-A	autophagy	M2	14.1262651840364	73
YBR053C	autophagy	M2	17.4390282396054	21
YBR056W	autophagy	M2	16.4497423895609	15
YBR085C-A	autophagy	M2	4.63283365437184	6
YBR139W	autophagy	M2	28.7665865200085	382
YBR225W	autophagy	M2	13.9634255475279	5
YDL199C	autophagy	M2	26.7236400259291	8
YDL206W	autophagy	M2	16.4267147819601	5
YDR018C	autophagy	M2	19.3472774951503	11
YER079W	autophagy	M2	14.3831302707584	15
YER121W	autophagy	M2	24.290425817091	58
YFR045W	autophagy	M2	13.0772419450606	399
YFR052C-A	autophagy	M2	13.9871189101591	278
YGR053C	autophagy	M2	15.2111898983259	7
YGR111W	autophagy	M2	22.5190321389089	325
YGR127W	autophagy	M2	20.9474050419758	8
YGR130C	autophagy	M2	34.1567949979327	10
YIL077C	autophagy	M2	21.5263856004671	129
YJL070C	autophagy	M2	13.8335210113224	53
YJL132W	autophagy	M2	15.838623796356	38
YJL163C	autophagy	M2	21.7820252555004	203
YJR039W	autophagy	M2	11.8911381670307	9
YJR096W	autophagy	M2	26.9712619168985	14
YKL091C	autophagy	M2	41.0086890956534	326
YKL133C	autophagy	M2	22.6209388776637	375
YKL162C	autophagy	M2	15.7737089829861	27
YKU70	autophagy	M2	5.48172846907071	154
YLR149C	autophagy	M2	44.1857267625126	30
YLR177W	autophagy	M2	32.2208561799409	206
YLR252W	autophagy	M2	30.7389694796569	33
YLR345W	autophagy	M2	37.9465130624263	439
YMR103C	autophagy	M2	14.1339000934266	300
YMR114C	autophagy	M2	7.76907188176395	236
YMR160W	autophagy	M2	21.0595932823692	5
YMR196W	autophagy	M2	32.0488990663333	45
YMR262W	autophagy	M2	11.3241629495566	68
YNK1	autophagy	M2	12.0453940035239	168
YNL011C	autophagy	M2	16.7087106512771	5
YNL115C	autophagy	M2	34.248292971987	6
YNR014W	autophagy	M2	14.0728264248779	72
YOR019W	autophagy	M2	6.6684334877188	26
YOR020W-A	autophagy	M2	9.92120956736026	39
YOR292C	autophagy	M2	9.50057329289731	12
YPF1	autophagy	M2	26.1482430531192	6
YPK2	autophagy	M2	19.5254656108556	174
YPK9	autophagy	M2	2.24899645177264	7
YPL109C	autophagy	M2	27.619101117242	298
YPL247C	autophagy	M2	31.222809094463	72
YPR172W	autophagy	M2	10.687895034795	11
YSC84	autophagy	M2	26.9731977668487	22
ZRG8	autophagy	M2	9.71573695274096	6
ACE2	cell cycle regulation	M9	5.63999538964429	9
ACM1	cell cycle regulation	M9	5.91261963586489	146
ALK1	cell cycle regulation	M9	5.64727689723729	5
ASH1	cell cycle regulation	M9	3.08206927599272	120
BNI4	cell cycle regulation	M9	4.1349582145898	33
BUD4	cell cycle regulation	M9	7.84961841608823	87
CDC20	cell cycle regulation	M9	3.74334040577859	21
CDC21	cell cycle regulation	M9	5.02995311037541	31
CDC45	cell cycle regulation	M9	6.69564804408711	21
CDC5	cell cycle regulation	M9	6.61889648790672	16
CHS2	cell cycle regulation	M9	5.72389999938527	5
CIK1	cell cycle regulation	M9	3.76579651881648	44
CLA4	cell cycle regulation	M9	1.77942139533918	5
CLB2	cell cycle regulation	M9	4.64784843473725	6
CLB5	cell cycle regulation	M9	5.03371424206468	358
CLB6	cell cycle regulation	M9	4.00831410943092	8
CLN1	cell cycle regulation	M9	2.94502712916775	16
CLN2	cell cycle regulation	M9	2.43776258960845	222
CSI2	cell cycle regulation	M9	1.94998423959978	43
CTF18	cell cycle regulation	M9	4.12254797527693	247
CTF4	cell cycle regulation	M9	3.31331945308832	20
DBF2	cell cycle regulation	M9	2.49260053945188	51
FDO1	cell cycle regulation	M9	5.98500421321264	6
FIR1	cell cycle regulation	M9	4.10297688056855	12
FRK1	cell cycle regulation	M9	2.60827465019784	18
GIN4	cell cycle regulation	M9	4.82454740756548	96
HOF1	cell cycle regulation	M9	6.06932453810307	188
HOS3	cell cycle regulation	M9	2.29907351917732	21
HSL1	cell cycle regulation	M9	3.0554597070756	23
HST3	cell cycle regulation	M9	5.72535314681867	105
IQG1	cell cycle regulation	M9	5.25364184305665	20
IRC8	cell cycle regulation	M9	6.28499325182663	56
KCC4	cell cycle regulation	M9	3.91862822119208	8
KIN3	cell cycle regulation	M9	3.10989316979163	24
MCD1	cell cycle regulation	M9	7.70003803675103	241
MCM7	cell cycle regulation	M9	2.18811099695484	61
MMR1	cell cycle regulation	M9	3.00795672987535	12
MRC1	cell cycle regulation	M9	4.01244102636275	323
MSA2	cell cycle regulation	M9	3.6517764596407	9
MSH6	cell cycle regulation	M9	5.02191801390139	208
PCL1	cell cycle regulation	M9	1.72799620921012	11
PDS5	cell cycle regulation	M9	8.16497316771526	50
PIF1	cell cycle regulation	M9	3.30027505269205	110
PMS1	cell cycle regulation	M9	3.65445942997335	116
POL1	cell cycle regulation	M9	7.62486389783235	300
POL12	cell cycle regulation	M9	5.27595610949245	33
POL2	cell cycle regulation	M9	4.5688096592121	36
PRI2	cell cycle regulation	M9	3.54291103133868	18
RAD53	cell cycle regulation	M9	3.29259387362304	324
RBH1	cell cycle regulation	M9	2.43804795408835	225
RBH2	cell cycle regulation	M9	5.33264867186104	222
RNR1	cell cycle regulation	M9	7.29441222240011	216
SIC1	cell cycle regulation	M9	0.792309792314601	60
SKG6	cell cycle regulation	M9	4.13761580112554	13
SMC1	cell cycle regulation	M9	3.83397568366886	25
SMC3	cell cycle regulation	M9	3.50353625518472	140
SPT21	cell cycle regulation	M9	6.36826029310616	20
STB1	cell cycle regulation	M9	2.66316956472513	7
SWE1	cell cycle regulation	M9	5.42517919507292	52
SWI4	cell cycle regulation	M9	5.75419053750048	336
SWI5	cell cycle regulation	M9	6.51078369283937	293
TOF1	cell cycle regulation	M9	4.39909001782279	5
TOS4	cell cycle regulation	M9	4.84383768482244	5
TOS6	cell cycle regulation	M9	3.30165573323503	59
YBR138C	cell cycle regulation	M9	3.34465471175065	14
YLR049C	cell cycle regulation	M9	2.30090767433664	296
YOX1	cell cycle regulation	M9	4.13669872440502	258
AHA1	chaperone mediated protein folding	M11	8.10990972051326	205
APJ1	chaperone mediated protein folding	M11	2.20504278842613	163
BTN2	chaperone mediated protein folding	M11	4.76208294969262	12
CPR6	chaperone mediated protein folding	M11	7.82423511888572	14
CUR1	chaperone mediated protein folding	M11	3.87127407052376	17
FES1	chaperone mediated protein folding	M11	6.41152452730922	38
HCH1	chaperone mediated protein folding	M11	4.44885000283507	6
HSC82	chaperone mediated protein folding	M11	6.87708761892602	15
HSP10	chaperone mediated protein folding	M11	4.00894674613444	40
HSP104	chaperone mediated protein folding	M11	5.76284732139267	55
HSP42	chaperone mediated protein folding	M11	5.94508120920386	29
HSP60	chaperone mediated protein folding	M11	5.9773773140932	55
HSP78	chaperone mediated protein folding	M11	5.72828918347679	7
HSP82	chaperone mediated protein folding	M11	8.71675169828601	12
LST8	chaperone mediated protein folding	M11	2.91892089046169	22
MBF1	chaperone mediated protein folding	M11	3.80284649047643	22
MDJ1	chaperone mediated protein folding	M11	7.45919666110671	16
OPI10	chaperone mediated protein folding	M11	6.04003291461545	58
SGT2	chaperone mediated protein folding	M11	3.55832396121088	200
SIS1	chaperone mediated protein folding	M11	7.68184537887065	341
SSA1	chaperone mediated protein folding	M11	6.99892770279873	29
SSA2	chaperone mediated protein folding	M11	6.59391140197513	13
SSA3	chaperone mediated protein folding	M11	1.76034323745172	56
SSA4	chaperone mediated protein folding	M11	3.22461684702387	67
SSC1	chaperone mediated protein folding	M11	3.99415582803612	214
STI1	chaperone mediated protein folding	M11	9.02905045043914	198
TAH11	chaperone mediated protein folding	M11	2.50824863509795	5
YDJ1	chaperone mediated protein folding	M11	2.35739555759797	102
ACT1	glycolysis/gluconeogenesis	M8	9.02613048009114	14
ADH1	glycolysis/gluconeogenesis	M8	8.76911731176265	21
APM4	glycolysis/gluconeogenesis	M8	6.32464428217965	10
ARC40	glycolysis/gluconeogenesis	M8	6.39349735718589	10
ARF2	glycolysis/gluconeogenesis	M8	7.33826497424559	162
ARL1	glycolysis/gluconeogenesis	M8	9.03509899903382	199
ARP2	glycolysis/gluconeogenesis	M8	11.3298844559272	115
ARP3	glycolysis/gluconeogenesis	M8	4.38103342888377	363
ATG27	glycolysis/gluconeogenesis	M8	7.92574344178887	30
BET2	glycolysis/gluconeogenesis	M8	6.31322894307223	29
BGL2	glycolysis/gluconeogenesis	M8	4.57301893527084	378
CMD1	glycolysis/gluconeogenesis	M8	7.87872796805283	15
COF1	glycolysis/gluconeogenesis	M8	10.3070777744852	6
CPR1	glycolysis/gluconeogenesis	M8	5.03936959029728	115
CPR3	glycolysis/gluconeogenesis	M8	5.65260730570703	5
DAD1	glycolysis/gluconeogenesis	M8	4.67707928031374	5
DTD1	glycolysis/gluconeogenesis	M8	4.33093763954344	26
DUG1	glycolysis/gluconeogenesis	M8	5.60715791624683	6
EMC3	glycolysis/gluconeogenesis	M8	5.87117834566785	29
ENO2	glycolysis/gluconeogenesis	M8	7.6954328010545	11
ERV25	glycolysis/gluconeogenesis	M8	13.2799302291329	16
ERV29	glycolysis/gluconeogenesis	M8	7.6814988107448	13
FBA1	glycolysis/gluconeogenesis	M8	4.79802028716236	42
FMN1	glycolysis/gluconeogenesis	M8	5.08604355233836	8
FRQ1	glycolysis/gluconeogenesis	M8	7.62599224688427	17
GEF1	glycolysis/gluconeogenesis	M8	5.8351768581492	14
GOT1	glycolysis/gluconeogenesis	M8	3.62654123620773	49
GPM1	glycolysis/gluconeogenesis	M8	8.05146871187796	15
HTA2	glycolysis/gluconeogenesis	M8	6.0033512723181	5
KEI1	glycolysis/gluconeogenesis	M8	2.40429463671771	99
KSH1	glycolysis/gluconeogenesis	M8	6.55209929440371	6
KTR1	glycolysis/gluconeogenesis	M8	3.77590611047872	8
LIP1	glycolysis/gluconeogenesis	M8	5.49462367755468	35
LSB3	glycolysis/gluconeogenesis	M8	6.55055747282582	15
NAS6	glycolysis/gluconeogenesis	M8	7.56021746200319	27
NHP6A	glycolysis/gluconeogenesis	M8	8.67740054482958	18
NIT3	glycolysis/gluconeogenesis	M8	6.20645693359375	13
PCM1	glycolysis/gluconeogenesis	M8	6.9249739293395	47
PDC1	glycolysis/gluconeogenesis	M8	4.63335537712001	11
PGI1	glycolysis/gluconeogenesis	M8	6.17071616733034	374
PGK1	glycolysis/gluconeogenesis	M8	9.6771945151273	13
PHO13	glycolysis/gluconeogenesis	M8	3.19136626692205	157
PMP2	glycolysis/gluconeogenesis	M8	4.73925260093418	5
QRI1	glycolysis/gluconeogenesis	M8	4.84370168310185	91
RPL41A	glycolysis/gluconeogenesis	M8	9.19820848528299	46
RPL41B	glycolysis/gluconeogenesis	M8	8.38625690893437	6
SDD2	glycolysis/gluconeogenesis	M8	4.90140631477169	117
SEC27	glycolysis/gluconeogenesis	M8	4.54954778119501	169
SEC53	glycolysis/gluconeogenesis	M8	3.88356572485334	340
SEY1	glycolysis/gluconeogenesis	M8	2.99424853912948	54
SHR3	glycolysis/gluconeogenesis	M8	2.45506578336518	343
SPC1	glycolysis/gluconeogenesis	M8	5.84827276991975	349
STT3	glycolysis/gluconeogenesis	M8	5.44179596978495	290
TDH2	glycolysis/gluconeogenesis	M8	4.15630033390814	148
TDH3	glycolysis/gluconeogenesis	M8	7.25118381846957	8
TIM17	glycolysis/gluconeogenesis	M8	3.62903827358768	22
TPI1	glycolysis/gluconeogenesis	M8	13.9864589547663	6
TUB2	glycolysis/gluconeogenesis	M8	9.11098398889442	73
TVP23	glycolysis/gluconeogenesis	M8	5.41243232069428	212
VMA1	glycolysis/gluconeogenesis	M8	7.01143001761351	292
VMA11	glycolysis/gluconeogenesis	M8	8.79831943699096	19
VMA16	glycolysis/gluconeogenesis	M8	8.50191589210092	37
VMA3	glycolysis/gluconeogenesis	M8	11.7765396105188	69
VPH1	glycolysis/gluconeogenesis	M8	4.96017606061402	10
VPH2	glycolysis/gluconeogenesis	M8	7.98564909893583	222
VPS68	glycolysis/gluconeogenesis	M8	10.239022899221	19
WIP1	glycolysis/gluconeogenesis	M8	3.49577166159562	63
YAL037C-B	glycolysis/gluconeogenesis	M8	9.96372273790049	35
YBR096W	glycolysis/gluconeogenesis	M8	5.74123143049402	21
YCR013C	glycolysis/gluconeogenesis	M8	9.6632483870306	31
YIP1	glycolysis/gluconeogenesis	M8	6.45550720181978	72
YJR142W	glycolysis/gluconeogenesis	M8	4.16816269451111	186
YKL153W	glycolysis/gluconeogenesis	M8	7.39584915459355	19
YOP1	glycolysis/gluconeogenesis	M8	4.95772839280066	5
YPR170W-B	glycolysis/gluconeogenesis	M8	5.59583617729817	83
YPT7	glycolysis/gluconeogenesis	M8	4.89968007660834	25
AIM32	mitochondrial translation	M6	6.71748892249962	61
AIM36	mitochondrial translation	M6	14.4115209784464	166
ATP11	mitochondrial translation	M6	11.1742594883476	23
ATP12	mitochondrial translation	M6	9.14259419821484	356
ATP25	mitochondrial translation	M6	7.06001878361325	7
BCS1	mitochondrial translation	M6	9.49041646430308	10
BOL3	mitochondrial translation	M6	1.07600565720199	127
CBP3	mitochondrial translation	M6	7.6026994529648	8
CBP6	mitochondrial translation	M6	11.5753251779399	171
CMC1	mitochondrial translation	M6	8.77625052114834	8
CMC2	mitochondrial translation	M6	7.96121476692018	62
COA1	mitochondrial translation	M6	5.74721624350609	43
COQ3	mitochondrial translation	M6	4.39453019913604	18
COQ5	mitochondrial translation	M6	5.15985435087392	198
COX10	mitochondrial translation	M6	6.57070368268506	18
COX11	mitochondrial translation	M6	11.1987659197193	48
COX17	mitochondrial translation	M6	11.0228130291641	12
CYM1	mitochondrial translation	M6	5.02272711072609	5
CYT2	mitochondrial translation	M6	7.46947073081629	15
FMP10	mitochondrial translation	M6	7.33263986351097	23
FYV4	mitochondrial translation	M6	7.72673636304143	6
FZO1	mitochondrial translation	M6	3.86706927897352	5
GUF1	mitochondrial translation	M6	7.66979448890142	14
HER2	mitochondrial translation	M6	6.60007440076355	15
IFM1	mitochondrial translation	M6	8.09254474137365	165
IMG1	mitochondrial translation	M6	6.37891537778108	19
IMP1	mitochondrial translation	M6	1.79560702738509	25
MAM33	mitochondrial translation	M6	11.8472784606794	223
MBA1	mitochondrial translation	M6	14.016720225344	7
MCP2	mitochondrial translation	M6	5.45699394331511	51
MDM35	mitochondrial translation	M6	9.73217933393052	6
MEF1	mitochondrial translation	M6	14.2849727938988	88
MHR1	mitochondrial translation	M6	15.1650280813761	324
MME1	mitochondrial translation	M6	3.28583351882671	6
MNP1	mitochondrial translation	M6	9.20613885894671	20
MRP1	mitochondrial translation	M6	13.1186716626195	7
MRP13	mitochondrial translation	M6	8.12809170967527	329
MRP17	mitochondrial translation	M6	6.79962130503058	75
MRP2	mitochondrial translation	M6	6.68368683944961	14
MRP20	mitochondrial translation	M6	3.82709981338819	31
MRP21	mitochondrial translation	M6	9.77644213940473	83
MRP4	mitochondrial translation	M6	4.62062691792194	310
MRP49	mitochondrial translation	M6	5.60825183343834	10
MRP51	mitochondrial translation	M6	8.48005545747488	11
MRP7	mitochondrial translation	M6	9.6396704341376	6
MRPL1	mitochondrial translation	M6	17.9861978984125	50
MRPL10	mitochondrial translation	M6	10.7767739938169	137
MRPL11	mitochondrial translation	M6	10.8627518193153	18
MRPL13	mitochondrial translation	M6	13.1027434160475	21
MRPL15	mitochondrial translation	M6	12.0764327178171	51
MRPL16	mitochondrial translation	M6	5.6084776480588	7
MRPL17	mitochondrial translation	M6	11.2283973321906	87
MRPL19	mitochondrial translation	M6	10.7838461307351	53
MRPL20	mitochondrial translation	M6	8.90372845917062	46
MRPL22	mitochondrial translation	M6	13.4757821270867	37
MRPL23	mitochondrial translation	M6	8.11919191673778	55
MRPL24	mitochondrial translation	M6	9.41080105360993	49
MRPL25	mitochondrial translation	M6	7.50895904996465	35
MRPL27	mitochondrial translation	M6	9.71245609980112	93
MRPL28	mitochondrial translation	M6	6.88895537216217	22
MRPL3	mitochondrial translation	M6	10.6098424387471	30
MRPL31	mitochondrial translation	M6	9.99413106830727	22
MRPL35	mitochondrial translation	M6	15.9090777591106	5
MRPL36	mitochondrial translation	M6	6.86393976652057	11
MRPL4	mitochondrial translation	M6	6.91009785900033	10
MRPL40	mitochondrial translation	M6	15.4488017084832	12
MRPL49	mitochondrial translation	M6	13.1226010062966	43
MRPL6	mitochondrial translation	M6	12.7238564958971	314
MRPL7	mitochondrial translation	M6	13.3686732668438	19
MRPL8	mitochondrial translation	M6	12.1055507346273	10
MRPL9	mitochondrial translation	M6	12.5707822766787	345
MRPS17	mitochondrial translation	M6	8.351164472623	6
MRPS18	mitochondrial translation	M6	7.40664904252585	42
MRPS28	mitochondrial translation	M6	12.6409509552595	31
MRPS35	mitochondrial translation	M6	14.2536291268188	12
MRPS5	mitochondrial translation	M6	13.0996919877595	5
MRPS8	mitochondrial translation	M6	5.26904073609994	250
MRPS9	mitochondrial translation	M6	17.177242135767	6
MRX14	mitochondrial translation	M6	4.87847120176633	227
MSC6	mitochondrial translation	M6	13.1505041575415	43
MSD1	mitochondrial translation	M6	8.80423865303983	15
MSE1	mitochondrial translation	M6	7.21404647049266	13
MSF1	mitochondrial translation	M6	7.05210265748317	46
MSK1	mitochondrial translation	M6	8.33006649531246	45
MSS51	mitochondrial translation	M6	12.0485013943979	21
MST1	mitochondrial translation	M6	7.55603680929301	57
MSY1	mitochondrial translation	M6	13.2429458588903	320
NAM2	mitochondrial translation	M6	10.4934761447959	16
NAM9	mitochondrial translation	M6	10.2308758484737	56
NCR1	mitochondrial translation	M6	3.05223996230985	8
OMS1	mitochondrial translation	M6	10.6204447811701	30
PET123	mitochondrial translation	M6	10.3158573548383	174
PET191	mitochondrial translation	M6	7.42649743120214	68
PHB1	mitochondrial translation	M6	3.21023184249011	6
PHB2	mitochondrial translation	M6	5.51749090772962	7
PPA2	mitochondrial translation	M6	6.44228231432088	23
PST2	mitochondrial translation	M6	3.28385681792431	14
QNS1	mitochondrial translation	M6	0.799827716943609	27
RMD9	mitochondrial translation	M6	8.59064818628737	17
RML2	mitochondrial translation	M6	13.8785160298588	51
RSM10	mitochondrial translation	M6	8.97387081995773	172
RSM23	mitochondrial translation	M6	10.7539904862942	116
RSM24	mitochondrial translation	M6	15.7297262246436	12
RSM25	mitochondrial translation	M6	8.60404957734365	96
RSM26	mitochondrial translation	M6	10.2040020897883	14
RSM28	mitochondrial translation	M6	11.806431696597	281
RSM7	mitochondrial translation	M6	7.47619533904787	140
SAL1	mitochondrial translation	M6	2.73965783095466	283
SCO1	mitochondrial translation	M6	10.2033492457888	86
TUF1	mitochondrial translation	M6	16.6324187753575	8
YDC1	mitochondrial translation	M6	4.38366677598148	5
YGR021W	mitochondrial translation	M6	10.6680200227245	34
YML6	mitochondrial translation	M6	10.1281223130339	216
BRR2	nuclear-cytoplasmic transport	M13	1.61190223437556	13
GCN1	nuclear-cytoplasmic transport	M13	1.84155139448144	147
GLN4	nuclear-cytoplasmic transport	M13	2.01913640395409	6
KAP104	nuclear-cytoplasmic transport	M13	1.87706092798958	212
LOS1	nuclear-cytoplasmic transport	M13	1.36599177171241	57
NAM7	nuclear-cytoplasmic transport	M13	2.41003154747899	106
NAT1	nuclear-cytoplasmic transport	M13	0.744268258983215	48
NUP133	nuclear-cytoplasmic transport	M13	1.65091160248102	7
NUP145	nuclear-cytoplasmic transport	M13	2.55380997533516	382
NUP188	nuclear-cytoplasmic transport	M13	2.01689585857761	32
NUP192	nuclear-cytoplasmic transport	M13	2.70451350166047	304
NUP85	nuclear-cytoplasmic transport	M13	1.70602353369888	7
POM152	nuclear-cytoplasmic transport	M13	1.93827948248632	110
RPB2	nuclear-cytoplasmic transport	M13	1.92181056535039	91
SCP160	nuclear-cytoplasmic transport	M13	1.74969729693428	337
SDD3	nuclear-cytoplasmic transport	M13	1.02287234862387	350
SKI3	nuclear-cytoplasmic transport	M13	1.6078223978625	216
SPT5	nuclear-cytoplasmic transport	M13	1.73727960487664	11
SRP68	nuclear-cytoplasmic transport	M13	1.14747904052379	216
STO1	nuclear-cytoplasmic transport	M13	1.59925706719121	9
STT4	nuclear-cytoplasmic transport	M13	1.37060558760108	60
ACB1	protein degradation	M5	6.49605605835739	291
ADD37	protein degradation	M5	5.24377436934917	6
ALG13	protein degradation	M5	5.02866974588529	145
APQ12	protein degradation	M5	4.14620195773083	268
ARC15	protein degradation	M5	6.61384401543517	7
ARC18	protein degradation	M5	4.86697895040393	42
ARC19	protein degradation	M5	6.46218525691789	71
ARC35	protein degradation	M5	4.78636304612164	32
ASI2	protein degradation	M5	2.09908355757531	11
ATG5	protein degradation	M5	6.0326099258914	9
BET4	protein degradation	M5	7.84561280480732	14
BFR1	protein degradation	M5	7.29297016258481	66
BMH1	protein degradation	M5	6.79338844752532	23
BUR6	protein degradation	M5	4.1117619109017	23
CAP1	protein degradation	M5	4.62995571697001	59
CDC19	protein degradation	M5	1.83578324106083	382
CDC48	protein degradation	M5	7.43417613251564	18
CHS1	protein degradation	M5	3.12176449629966	334
CMK2	protein degradation	M5	5.70720918404737	164
CSE2	protein degradation	M5	4.99997910165108	195
CWC23	protein degradation	M5	3.9884636136616	8
DDI1	protein degradation	M5	4.59414970898004	32
EMP24	protein degradation	M5	7.39882090257231	18
ERD2	protein degradation	M5	10.9333273780009	13
ERJ5	protein degradation	M5	5.65042344951952	6
ERO1	protein degradation	M5	5.32634587887686	58
ERP1	protein degradation	M5	4.80524856227688	200
ERP2	protein degradation	M5	5.95559309155352	8
FPR1	protein degradation	M5	5.67823941923012	9
FPR2	protein degradation	M5	9.28904828496979	41
GET3	protein degradation	M5	6.65387997112325	62
GLC8	protein degradation	M5	2.62442011224363	122
GYP7	protein degradation	M5	3.3943039453535	88
HAC1	protein degradation	M5	5.691479416299	187
HAL5	protein degradation	M5	5.80936122614805	195
HUA1	protein degradation	M5	5.52534234818337	34
HXK2	protein degradation	M5	2.74906129883696	31
IGO1	protein degradation	M5	6.60810110537726	17
INO2	protein degradation	M5	2.79892335451844	9
INO4	protein degradation	M5	3.72549461336297	337
JEM1	protein degradation	M5	3.01198548096318	15
KAR2	protein degradation	M5	7.60832084929374	206
LCL2	protein degradation	M5	8.21708739346032	81
LGE1	protein degradation	M5	1.75481290672742	24
LHS1	protein degradation	M5	8.58044880046512	13
LSM6	protein degradation	M5	4.33341091172551	377
MAD2	protein degradation	M5	4.04573884258271	64
MCD4	protein degradation	M5	5.40290173175303	39
MDY2	protein degradation	M5	3.13292721806295	21
MED11	protein degradation	M5	6.36666985893242	372
MGR1	protein degradation	M5	4.8574399099022	365
MPD1	protein degradation	M5	6.07714262239082	326
NCW2	protein degradation	M5	7.99269280709288	235
NPL4	protein degradation	M5	4.68614096678828	22
ORM2	protein degradation	M5	4.23550049950678	372
PDI1	protein degradation	M5	8.14332204579331	280
PEP12	protein degradation	M5	6.95383781918076	157
PFY1	protein degradation	M5	5.47709703682959	6
PMT1	protein degradation	M5	4.73283561254612	74
PMT2	protein degradation	M5	2.6529863409955	31
PRE1	protein degradation	M5	12.0622334690247	51
PRE10	protein degradation	M5	16.5709552114009	12
PRE2	protein degradation	M5	13.4631796591508	116
PRE3	protein degradation	M5	12.2309640249224	26
PRE4	protein degradation	M5	13.3813979546315	204
PRE5	protein degradation	M5	14.4390764779434	31
PRE6	protein degradation	M5	10.8309925011991	36
PRE7	protein degradation	M5	11.5057144496932	40
PRE8	protein degradation	M5	14.3161218543903	113
PRE9	protein degradation	M5	11.5624210823757	34
PUN1	protein degradation	M5	6.55224488485191	5
PUP1	protein degradation	M5	7.33642456216487	57
PUP2	protein degradation	M5	11.948883618585	24
PUP3	protein degradation	M5	8.98200648744861	166
RCN1	protein degradation	M5	4.62099628086202	67
RCN2	protein degradation	M5	7.10190375475594	25
RET2	protein degradation	M5	5.84549546248683	19
RET3	protein degradation	M5	6.81421185123618	33
RHO1	protein degradation	M5	5.53320688430877	74
RPN1	protein degradation	M5	5.76397973416783	185
RPN10	protein degradation	M5	6.1165274415957	362
RPN11	protein degradation	M5	12.0601921543339	64
RPN12	protein degradation	M5	11.1069414802261	56
RPN2	protein degradation	M5	5.74165481754646	9
RPN3	protein degradation	M5	8.62610020479225	26
RPN5	protein degradation	M5	6.18669604530019	66
RPN6	protein degradation	M5	11.7003729493085	281
RPN7	protein degradation	M5	8.27476647425933	40
RPN8	protein degradation	M5	8.33980071761855	13
RPN9	protein degradation	M5	5.93968241459768	28
RPT1	protein degradation	M5	7.48279921396654	15
RPT2	protein degradation	M5	11.3182021047592	221
RPT3	protein degradation	M5	10.5285297204584	28
RPT4	protein degradation	M5	10.8654583334035	34
RPT5	protein degradation	M5	11.6032422606858	200
RPT6	protein degradation	M5	5.98607171382303	23
SBA1	protein degradation	M5	9.17001438201675	10
SBH1	protein degradation	M5	7.32961067158808	375
SCJ1	protein degradation	M5	11.4354894654128	369
SCL1	protein degradation	M5	10.3946478816492	42
SCS3	protein degradation	M5	8.18205362075387	369
SEC61	protein degradation	M5	4.77445697881147	134
SEC62	protein degradation	M5	5.72287558337396	305
SEC63	protein degradation	M5	4.70933754592828	321
SEC66	protein degradation	M5	3.87720328313567	173
SEC72	protein degradation	M5	5.36596305769047	136
SEM1	protein degradation	M5	8.66543955266196	20
SFB2	protein degradation	M5	4.73026243483945	95
SHP1	protein degradation	M5	2.66166787137535	10
SIL1	protein degradation	M5	8.47474672136699	67
SNX3	protein degradation	M5	1.87010862282324	208
SOH1	protein degradation	M5	5.83429706391154	23
SPF1	protein degradation	M5	3.51745074310686	227
SRP21	protein degradation	M5	2.77854690363392	28
SSS1	protein degradation	M5	4.63932560851236	369
STB3	protein degradation	M5	2.52316273830244	366
SUB1	protein degradation	M5	7.09779849472537	9
TPM1	protein degradation	M5	8.75866113281343	166
TRS23	protein degradation	M5	3.59094608983376	54
TUB3	protein degradation	M5	6.24972178488117	6
UBC4	protein degradation	M5	5.69618384792325	12
UBP6	protein degradation	M5	6.05870052347062	8
UMP1	protein degradation	M5	6.32857053457912	160
VPS21	protein degradation	M5	4.77008852972834	390
VPS36	protein degradation	M5	5.50796918883452	8
YDL012C	protein degradation	M5	4.06778477986884	13
YDR209C	protein degradation	M5	6.7734464874212	370
YER158W-A	protein degradation	M5	3.46125423134387	44
YET1	protein degradation	M5	7.07161562684366	285
YET2	protein degradation	M5	6.0762736768013	171
YET3	protein degradation	M5	6.94402865492616	24
YGL242C	protein degradation	M5	4.52322243403993	11
YHR138C	protein degradation	M5	3.19477769041344	6
YIP3	protein degradation	M5	7.42544814860663	26
YJL144W	protein degradation	M5	2.67809233477261	347
YKR011C	protein degradation	M5	6.66390345385443	219
YKT6	protein degradation	M5	6.3311816185091	397
YML053C	protein degradation	M5	3.73477831853598	214
YMR084W	protein degradation	M5	3.66588517166513	227
YMR085W	protein degradation	M5	4.47279107571512	5
YNL043C	protein degradation	M5	5.50653078090428	9
YNL092W	protein degradation	M5	2.76789508452447	20
YPI1	protein degradation	M5	8.69425192147392	304
YPK1	protein degradation	M5	4.26508016637092	308
YSY6	protein degradation	M5	7.34800552061354	74
ADE1	purine-containing compound biosynthesis	M16	9.6536299429399	6
ADE12	purine-containing compound biosynthesis	M16	7.14363279786396	5
ADE13	purine-containing compound biosynthesis	M16	9.35751464605563	36
ADE17	purine-containing compound biosynthesis	M16	9.88557288388015	160
ADE2	purine-containing compound biosynthesis	M16	9.43907208611927	116
ADE3	purine-containing compound biosynthesis	M16	2.45743832007184	99
ADE4	purine-containing compound biosynthesis	M16	9.10246512486715	8
ADE5,7	purine-containing compound biosynthesis	M16	8.33376063507069	27
ADE6	purine-containing compound biosynthesis	M16	9.576203772578	45
ADE8	purine-containing compound biosynthesis	M16	5.85774773398003	156
BIO2	purine-containing compound biosynthesis	M16	4.12206391098588	10
BIO3	purine-containing compound biosynthesis	M16	4.85687638499716	56
BIO4	purine-containing compound biosynthesis	M16	3.42242684587381	5
BIO5	purine-containing compound biosynthesis	M16	5.84612505256013	116
BPL1	purine-containing compound biosynthesis	M16	1.93528328493723	19
CEM1	purine-containing compound biosynthesis	M16	5.4589375639688	155
DMA2	purine-containing compound biosynthesis	M16	1.35334661296049	6
DOM34	purine-containing compound biosynthesis	M16	1.28071864636931	71
FCY2	purine-containing compound biosynthesis	M16	2.41842571002889	8
GCV1	purine-containing compound biosynthesis	M16	6.94367150981283	9
GCV2	purine-containing compound biosynthesis	M16	6.93146082699326	29
GCV3	purine-containing compound biosynthesis	M16	5.7229927608113	359
HPT1	purine-containing compound biosynthesis	M16	5.70889301125214	188
MTD1	purine-containing compound biosynthesis	M16	8.64183221138238	256
PYC2	purine-containing compound biosynthesis	M16	2.01900250887003	159
SER1	purine-containing compound biosynthesis	M16	5.80582365335538	17
SHM2	purine-containing compound biosynthesis	M16	9.97424362419029	7
TPN1	purine-containing compound biosynthesis	M16	2.6983128064083	26
VHT1	purine-containing compound biosynthesis	M16	4.22852392173593	39
YAH1	purine-containing compound biosynthesis	M16	2.240703692993	349
YHM2	purine-containing compound biosynthesis	M16	2.20699780396999	321
YJR154W	purine-containing compound biosynthesis	M16	3.35521117953207	7
YMR119W-A	purine-containing compound biosynthesis	M16	5.21125535240108	56
ACH1	respiratory electron transport chain	M4	16.0590997739194	23
ACO1	respiratory electron transport chain	M4	10.9673847886884	270
ACS1	respiratory electron transport chain	M4	7.73497009165205	17
AEP2	respiratory electron transport chain	M4	5.92708471934511	7
AFG1	respiratory electron transport chain	M4	9.21054747992896	195
AFG3	respiratory electron transport chain	M4	6.15627155763829	61
AGX1	respiratory electron transport chain	M4	19.4638254648923	14
AIM10	respiratory electron transport chain	M4	3.69070504993742	5
AIM23	respiratory electron transport chain	M4	8.66335541271723	8
AIM24	respiratory electron transport chain	M4	9.17977126852011	178
AIM3	respiratory electron transport chain	M4	3.1703448698128	14
APE4	respiratory electron transport chain	M4	2.26092060729752	8
ATO2	respiratory electron transport chain	M4	9.23969731621771	167
ATP1	respiratory electron transport chain	M4	15.1911851799208	18
ATP10	respiratory electron transport chain	M4	6.26631694627085	29
ATP14	respiratory electron transport chain	M4	12.4466148454214	7
ATP15	respiratory electron transport chain	M4	3.9317675170312	51
ATP16	respiratory electron transport chain	M4	18.7532607325521	88
ATP17	respiratory electron transport chain	M4	18.5781138468719	64
ATP18	respiratory electron transport chain	M4	9.34883796598727	125
ATP19	respiratory electron transport chain	M4	13.1814889085696	320
ATP2	respiratory electron transport chain	M4	22.5778280253555	23
ATP20	respiratory electron transport chain	M4	19.8701137632533	15
ATP3	respiratory electron transport chain	M4	20.3937796193185	199
ATP4	respiratory electron transport chain	M4	18.2623756566388	309
ATP5	respiratory electron transport chain	M4	15.3427177532448	13
ATP7	respiratory electron transport chain	M4	20.6674110031675	29
AYR1	respiratory electron transport chain	M4	3.33031093050057	22
CAT2	respiratory electron transport chain	M4	11.3843154916267	12
CAT8	respiratory electron transport chain	M4	12.833465212864	47
CBP4	respiratory electron transport chain	M4	19.3750685348262	10
CCC1	respiratory electron transport chain	M4	6.67657677301641	16
CIN5	respiratory electron transport chain	M4	5.05524163430341	273
CIR2	respiratory electron transport chain	M4	10.594971940666	6
CIT1	respiratory electron transport chain	M4	17.8408717337812	215
COA2	respiratory electron transport chain	M4	14.1980375691278	19
COQ1	respiratory electron transport chain	M4	7.41990398296483	284
COR1	respiratory electron transport chain	M4	26.7540436191402	65
COX12	respiratory electron transport chain	M4	22.3721742744977	20
COX13	respiratory electron transport chain	M4	21.3745797644501	22
COX14	respiratory electron transport chain	M4	3.4998353141509	5
COX26	respiratory electron transport chain	M4	8.1719923874731	374
COX4	respiratory electron transport chain	M4	25.285646616427	40
COX5A	respiratory electron transport chain	M4	23.5875463247028	8
COX6	respiratory electron transport chain	M4	23.6242924098621	49
COX7	respiratory electron transport chain	M4	24.5139695736838	269
[truncated: 884 more rows]

## Sheet: Table S5_1
Module	GO	GeneRatio	BgRatio	pvalue	p.adjust	qvalue	geneID	Count
[truncated: 2,799 more rows]

[truncated: 7 more sheets: Table S5_2, Table S6, Table S7, Table S8, Table S9_1, Table S9_2, Table S9_3]
